# Supplementary material for: Transporter associated with antigen processing 1 (TAP1) expression and prognostic analysis in breast, lung, liver, and ovarian cancer
Source: J Mol Med (Berl). 2021 May 28;99(9):1293–309. doi: 10.1007/s00109-021-02088-w (PMC8367907; doi:10.1007/s00109-021-02088-w)
Supplement: Supplementary file 1 — (XLSX 12 kb) [file 109_2021_2088_MOESM1_ESM.xlsx]

## Sheet: Supplementary TABLE 1
	Supplementary TABLE 1. Correlation of TAP1 expression for Normal vs Different Cancer Patients and the clinicopathological parameters (TCGA data)
	Parameters	TAP1			TAP1			TAP1			TAP1			TAP1			TAP1
			BRCA			LIHC			LUAD			OV			OV			OV
		mRNA Expression	# of Sample (n)	p-value	mRNA Expression	# of Sample (n)	p-value	mRNA Expression	# of Sample (n)	p-value	mRNA Expression	# of Sample (n)	p-value	mRNA Expression	# of Sample (n)	p-value	mRNA Expression	# of Sample (n)	p-value
	Sample type
	Normal	↑	114		↑	50		↑	59
	Primary Tumor	↓	1097	<1E-12	↓	371	5.5e-16	↓	515	1.62e-12
	Individual cancer stages
	Normal	↑	114		↑	50		↑	59
	Stage 1	↓	183	1.15e-11	↓	168	6.98e-11	↓	277	1.04e-10	↑	1			1			1
	Stage 2	↓	615	1.62e-12	↓	84	2.97e-08	↓	125	3.37e-09	↓	20	N/A	↑	20			20
	Stage 3	↓	247	<1E-12	↓	82	0.000383	↓	85	0.000283	↓	243	N/A	↓	243	0.154	↑	243
	Stage 4	↓	20	0.00108	↓	6	0.00596	↓	28	0.0133	↓	38	N/A	↓	38	0.3	↓	38	0.501
	Patient’s race
	Normal	↑	114		↑	50		↑	59
	Caucasian	↓	748	<1E-12	↓	177	8.96e-08	↓	387	5.99e-15
	African-american	↓	179	4.4e-16	↓	17	0.0134	↓	51	0.0249	↑	252			252
	Asian	↓	61	1.49e-06	↓	57	7.46e-10	↓	8	0.074	↓	26	0.243	↑	26
	Patient’s gender										↓	12	0.486	↓	12	0.157
	Normal	↑	114		↑	50		↑	59
	Male	↓	12	0.36	↓	245	2.06e-10	↓	238	1.42e-10
	Female	↓	1075	1.62e-12	↓	117	6.97e-10	↓	276	3.87e-12
	Patient’s gender
	Normal	↑	114		↑	50		↑	59
	21-40 Yrs	↓	97	2.9e-08	↓	27	0.000418	↓	12	0.185
	41-60 Yrs	↓	505	<1E-12	↓	140	2.12e-06	↓	90	5.33e-07	↑	10			10			10
	61-80 Yrs	↓	431	1.62e-12	↓	181	1.74e-14	↓	149	7.95e-12	↓	165	0.56	↑	165			165
	81-100 Yrs	↓	54	4.7e-06	↓	10	0.0277	↓	32	0.00123	↓	121	0.816	↓	121	0.0276	↑	121
	Patient's weight										↓	8	0.53	↓	8	0.254	↓	8	0.635
	Normal				↑	50
	Normal weight				↓	154	4.29e-07
	Extreme weight				↓	88	4.52e-08
	Obese				↓	57	3.28e-06
	Extreme Obese				↓	11	0.0165
	Tumor Grade
	Normal				↑	50
	Grade 1Well differentiated (low grade)				↓	54	4.92e-06
	Grade2 Moderately differentiated (intermediate grade)				↓	173	8.02e-07				↑	1			1			1
	Grade 3-Poorly differentiated (high grade)				↓	118	1.23e-08				↓	32	N/A	↑	32			32
	Grade 4-Undifferentiated (high grade)				↓	12	0.000218				↓	262	N/A	↓	262	0.278	↑	262
	Major subclasses										↓	1	N/A	↓	1	N/A	↓	1	N/A
	Normal	↑	114
	Luminal	↓	566	2.22e-16
	HER2 positive	↓	37	7.25e-07
	TNBC(Triple Negative Breast Cancer)	↓	116	1.62e-12
	Major subclasses(with TNBC types)
	Normal	↑	114
	Luminal	↓	566	2.22e-16
	HER2 positive	↓	37	7.25e-07
	TNBC-BL1( TNBC Basal-like 1)	↓	13	0.000503
	TNBC-BL2( TNBC Basal-like 2)	↓	11	0.00177
	TNBC-IM(TNBC Immunomodulatory)	↓	20	3.38e-07
	TNBC-M(TNBC Mesenchymal)	↓	8	0.0515
	TNBC-MSL(TNBC mesenchymal stem-like)	↓	8	0.0135
	TNBC-LAR(TNBC luminal androgen receptor)	↓	20	0.000721
	TNBC-UNS(TNBC unspecified)	↓	27	0.000136
	Menopause Status
	Normal	↑	114
	Pre-Menopause	↓	230	1.62e-12
	Peri-Menopause	↓	37	0.000124
	Post-Menopause	↓	700	1.11e-16
	Tumor Histology
	Normal	↑	114
	IDC(Infiltrating Ductal Carcinoma)	↓	784	1.62e-12
	ILC(Infiltrating Lobular Carcinoma)	↓	203	1.68e-12
	Mixed(Mixed Histology)	↓	29	0.000304
	Other	↓	45	0.000384
	Mucinous(Mucinous Carcinoma)	↓	17	0.00529
	Metaplastic(Metaplastic Carcinoma)	↓	9	0.00602
	INOS(Infiltrating Carcinoma NOS)		1	N/A
	Medullary(Medullary Carcinoma)	↓	6	0.0132
	Normal							↑	59
	NOS(Not Otherwise Specified)							↓	320	1.62e-12
	Mixed(Mixed Histology)							↓	107	5.52e-05
	ClearCell							↓	2	0.28
	LBC(Lung Bronchioloalveolar Carcinoma )-Nonmucinous							↓	19	0.1
	Solid Pattern Predominant							↓	5	0.018
	Acinar							↓	18	0.291
	LBC-Mucinous(Lung Bronchioloalveolar Carcinoma Mucinous)							↓	5	0.469
	Mucinous(Mucinous (Colloid))							↓	10	0.917
	Papillary							↓	23	0.107
	Mucinous							↓	2	0.0629
	Micropapillary							↓	3	0.115
	Signet Ring								1	N/A
	Basaloid							↓	2	0.28
	Small cell							↓	2	0.28
	Patient’s smoking habit
	Normal							↑	59
	Non smoker							↓	75	0.00215
	Smoker							↓	118	4.22e-08
	Reformed smoker (<15 years)							↓	135	1.95e-05
	Reformed smoker (>15 years)							↓	168	6.46e-10
	Nodal Metastasis status
	Normal	↑	114		↑	50		↑	59
	N0(No regional lymph node metastasis)	↓	516	1.11e-16	↓	252	4.67e-14	↓	331	5.17e-12
	N1(Metastases in 1 to 3 axillary lymph nodes)	↓	362	1.62e-12	↓	4	0.355	↓	96	1.82e-08
	N2(Metastases in 4 to 9 axillary lymph nodes)	↓	120	1.2e-09				↓	74	0.000942
	N3(Metastases in 10 or axillary lymph nodes)	↓	77	9.52e-10				↓	2	4.28e-05
