# Supplementary material for: Transporter associated with antigen processing 1 (TAP1) expression and prognostic analysis in breast, lung, liver, and ovarian cancer
Source: J Mol Med (Berl). 2021 May 28;99(9):1293–309. doi: 10.1007/s00109-021-02088-w (PMC8367907; doi:10.1007/s00109-021-02088-w)
Supplement: Supplementary file 2 — (XLSX 12 kb) [file 109_2021_2088_MOESM2_ESM.xlsx]

## Sheet: Supplementary TABLE 2
	Supplementary TABLE 2:Promoter methylation of TAP1 in various clinicopathological paramaters of different cancers(TCGA data)
	Parameters	TAP1			TAP1			TAP1
			BRCA			LIHC			LUAD
		mRNA Expression	# of Sample (n)	p-value	mRNA Expression	# of Sample (n)	p-value	mRNA Expression	# of Sample (n)	p-value
	Sample type
	Normal	↑	97		↑	50		↑	32
	Primary Tumor	↓	793	0.004	↓	377	5.5e-16	↓	473	0.00599
	Individual cancer stages
	Normal	↑	97		↑	50		↑	32
	Stage 1	↓	127	0.0325	↓	175	0.0232	↓	260	0.0392
	Stage 2	↓	442	0.000417	↓	87	0.257	↓	115	0.219
	Stage 3	↓	200	0.553	↓	86	0.285	↓	73	0.00153
	Stage 4	↓	11	0.135	↓	5	0.553	↓	20	0.0946
	Patient’s race
	Normal	↑	97		↑	50		↑	32
	Caucasian	↓	578	0.0865	↓	187	0.0138	↓	366	0.00265
	African-american	↓	160	2.47e-05	↓	17	0.698	↓	52	0.502
	Asian	↓	38	0.0254	↓	161	0.0668	↓	6	0.0738
	Patient’s gender
	Normal	↑	97		↑	50		↑	32
	Male	↓	9	0.205	↓	255	0.17	↓	219	0.0048
	Female	↓	783	0.00322	↓	122	0.00188	↓	254	0.046
	Patient's age
	Normal	↑	97		↑	50		↑	32
	21-40 Yrs	↓	73	0.0105	↓	28	0.0117	↓	5	0.92
	41-60 Yrs	↓	374	0.000883	↓	146	0.15	↓	149	0.00682
	61-80 Yrs	↓	306	0.138	↓	186	0.042	↓	276	0.015
	81-100 Yrs	↓	37	0.766		10	N/A	↓	24	0.841
	Patient's weight
	Normal				↑	50
	Normal weight				↓	159	0.0453
	Extreme weight				↓	92	0.0992
	Obese				↓	58	0.193
	Extreme Obese				↓	11	0.274
	Tumor Grade
	Normal				↑	50
	Grade 1				↓	55	0.145
	Grade2				↓	180	0.0673
	Grade 3				↓	124	0.879
	Grade 4				↓	13
	Major subclasses
	Normal	↑	97
	Luminal	↓	393	0.16
	HER2 positive	↓	17	0.016
	TNBC(Triple Negative Breast Cancer)	↓	84	4.81e-08
	Menopause Status
	Normal	↑	97
	Pre-Menopause	↓	171	0.00723
	Peri-Menopause	↓	23	0.00823
	Post-Menopause	↓	506	0.016
	Histological Subtype
	Normal	↑	97
	IDC(Infiltrating Ductal Carcinoma)	↓	516	0.00168
	"ILC(Infiltrating Lobular Carcinoma)	↓	182	0.0392
	"	↓	26	0.472
	Mixed(Mixed Histology)	↓	35	0.724
	Other	↓	15	0.568
	Mucinous(Mucinous Carcinoma)	↓	10	0.00771
	Metaplastic(Metaplastic Carcinoma)		1	N/A
	INOS(Infiltrating Carcinoma NOS)	↓	6	2.46e-08
	Medullary(Medullary Carcinoma)
	Tumor Histology
	Normal
	NOS(Not Otherwise Specified)
	Mixed(Mixed Histology)
	ClearCell
	LBC(Lung Bronchioloalveolar Carcinoma )-Nonmucinous
	Solid Pattern Predominant
	Acinar
	LBC-Mucinous(Lung Bronchioloalveolar Carcinoma Mucinous)
	Mucinous(Mucinous (Colloid))
	Papillary
	Mucinous
	Micropapillary
	Signet Ring
	Basaloid
	Small cell
	Patient’s smoking habit							↑	32
	Normal							↓	68	0.425
	Non smoker							↓	108	0.0249
	Smoker							↓	152	0.114
	Reformed smoker (<15 years)							↓	127	0.00164
	Reformed smoker (>15 years)
	Nodal Metastasis status	↑	97		↑	50		↑	32
	Normal	↓	233	0.000419	↓	257	0.0157	↓	309	0.0418
	N0(No regional lymph node metastasis)	↓	242	0.00825	↓	4	0.655	↓	84	0.113
	N1(Metastases in 1 to 3 axillary lymph nodes)	↓	95	0.946				↓	65	0.00164
	N2(Metastases in 4 to 9 axillary lymph nodes)	↓	20	0.197					1	N/A
