# Supplementary material for: Transporter associated with antigen processing 1 (TAP1) expression and prognostic analysis in breast, lung, liver, and ovarian cancer
Source: J Mol Med (Berl). 2021 May 28;99(9):1293–309. doi: 10.1007/s00109-021-02088-w (PMC8367907; doi:10.1007/s00109-021-02088-w)
Supplement: Supplementary file 3 — (XLSX 841 kb) [file 109_2021_2088_MOESM3_ESM.xlsx]

## Sheet: all
Table S3. R2 genomics analysis and visualization platform
Breast Invasive Carcinoma				Liver Hepatocellular Carcinoma				Lung Adenocarcinoma				Ovarian serous cystadenocarcinoma
#H:probeset	hugo	r-pvalue	r-value	#H:probeset	hugo	r-pvalue	r-value	#H:probeset	hugo	r-pvalue	r-value	#H:probeset	hugo	r-pvalue	r-value	sublist
A2ML1_144568	A2ML1	1.51486e-41	0.397	A4GALT_53947	A4GALT	0.000120642	0.219	A2LD1_87769	GGACT	2.12727e-05	0.2	A2M_2	A2M	1.56213e-08	0.337	TAP1-r-Plus
A2M_2	A2M	0.00896254	0.084	AACS_65985	AACS	0.00384753	0.169	ABCA12_26154	ABCA12	0.00949857	0.127	AADACL3_126767	AADACL3	0.00438717	0.183	TAP1-r-Plus
A4GALT_53947	A4GALT	0.000158554	0.119	AAGAB_79719	AAGAB	0.000245028	0.21	ABCA1_19	ABCA1	4.84525e-05	0.191	AADAC_13	AADAC	0.00114624	0.206	TAP1-r-Plus
AACSL_729522	AACSP1	0.00473644	0.091	AAK1_22848	AAK1	3.89673e-06	0.258	ABCB1_5243	ABCB1	2.46563e-07	0.238	ABCA7_10347	ABCA7	0.000703609	0.214	TAP1-r-Plus
AADACL3_126767	AADACL3	0.00203945	0.098	AATF_26574	AATF	0.000128145	0.218	ABCC2_1244	ABCC2	0.00404115	0.14	ABCB1_5243	ABCB1	0.000386413	0.223	TAP1-r-Plus
AADAT_51166	AADAT	0.000325959	0.114	ABCA12_26154	ABCA12	9.73294e-05	0.221	ABCD1_215	ABCD1	1.50635e-05	0.203	ABCD1_215	ABCD1	4.71219e-07	0.304	TAP1-r-Plus
AANAT_15	AANAT	1.47117e-06	0.15	ABCA7_10347	ABCA7	6.99883e-05	0.225	ABCD2_225	ABCD2	4.72902e-30	0.484	ABCD2_225	ABCD2	9.44389e-08	0.32	TAP1-r-Plus
AARS2_57505	AARS2	1.7357e-08	0.175	ABCB9_23457	ABCB9	0.00682002	0.159	ABCE1_6059	ABCE1	9.17052e-05	0.185	ABCG1_9619	ABCG1	0.00174926	0.199	TAP1-r-Plus
AARS_16	AARS	2.99011e-23	0.299	ABCC10_89845	ABCC10	0.00607764	0.161	ABCG1_9619	ABCG1	0.00608734	0.134	ABHD11_83451	ABHD11	0.000144514	0.237	TAP1-r-Plus
ABCA13_154664	ABCA13	3.06567e-08	0.172	ABCC1_4363	ABCC1	4.63486e-14	0.396	ABHD3_171586	ABHD3	0.00991183	0.127	ABHD12_26090	ABHD12	0.00611362	0.177	TAP1-r-Plus
ABCA7_10347	ABCA7	0.000103145	0.123	ABCC5_10057	ABCC5	0.000795234	0.193	ABI1_10006	ABI1	0.00178646	0.151	ABHD14B_84836	ABHD14B	0.00426196	0.184	TAP1-r-Plus
ABCB6_10058	ABCB6	0.000106101	0.122	ABCD1_215	ABCD1	0.000425545	0.202	ABI3BP_25890	ABI3BP	1.52764e-05	0.203	ABHD3_171586	ABHD3	1.11606e-11	0.395	TAP1-r-Plus
ABCC10_89845	ABCC10	1.27662e-19	0.275	ABCD2_225	ABCD2	3.67652e-12	0.369	ABI3_51225	ABI3	6.31255e-30	0.483	ABI1_10006	ABI1	0.00337079	0.188	TAP1-r-Plus
ABCC4_10257	ABCC4	1.37392e-14	0.235	ABCF1_23	ABCF1	0.000576646	0.198	ABLIM3_22885	ABLIM3	0.00209848	0.148	ABI3_51225	ABI3	7.01336e-24	0.55	TAP1-r-Plus
ABCD1_215	ABCD1	8.30061e-38	0.38	ABCF2_10061	ABCF2	0.000637167	0.197	ACAP1_9744	ACAP1	3.35568e-33	0.506	ACAP1_9744	ACAP1	8.58338e-25	0.559	TAP1-r-Plus
ABCD2_225	ABCD2	1.60969e-39	0.388	ABCG1_9619	ABCG1	9.44358e-05	0.222	ACAP2_23527	ACAP2	1.85802e-06	0.222	ACAT1_38	ACAT1	0.00422006	0.184	TAP1-r-Plus
ABCF1_23	ABCF1	8.93742e-32	0.349	ABHD4_63874	ABHD4	0.00843667	0.156	ACD_65057	ACD	7.19843e-05	0.187	ACAT2_39	ACAT2	0.00319518	0.189	TAP1-r-Plus
ABCF2_10061	ABCF2	3.03161e-07	0.159	ABI3_51225	ABI3	7.69556e-18	0.444	ACER3_55331	ACER3	0.000128319	0.181	ACE2_59272	ACE2	8.82759e-15	0.442	TAP1-r-Plus
ABCF3_55324	ABCF3	1.02342e-07	0.165	ABR_29	ABR	4.6788e-10	0.335	ACOT4_122970	ACOT4	0.00103014	0.157	ACO2_50	ACO2	0.00187865	0.198	TAP1-r-Plus
ABI1_10006	ABI1	9.80418e-07	0.153	ACAN_176	ACAN	0.000134391	0.217	ACOT7_11332	ACOT7	7.89645e-13	0.322	ACOT2_10965	ACOT2	0.00240821	0.194	TAP1-r-Plus
ABI3_51225	ABI3	2.77629e-54	0.449	ACAP1_9744	ACAP1	3.87037e-22	0.49	ACOT9_23597	ACOT9	1.80038e-11	0.303	ACOT4_122970	ACOT4	1.36733e-10	0.376	TAP1-r-Plus
ABP1_26	AOC1	6.94728e-26	0.316	ACD_65057	ACD	2.22284e-06	0.263	ACP2_53	ACP2	8.91129e-15	0.345	ACOT9_23597	ACOT9	1.96625e-08	0.335	TAP1-r-Plus
ABT1_29777	ABT1	1.46093e-23	0.301	ACER3_55331	ACER3	0.00301305	0.173	ACP5_54	ACP5	5.13767e-12	0.311	ACP2_53	ACP2	4.2874e-10	0.367	TAP1-r-Plus
ABTB2_25841	ABTB2	4.84098e-18	0.263	ACE_1636	ACE	0.000161246	0.215	ACRBP_84519	ACRBP	7.51979e-06	0.209	ACP5_54	ACP5	6.71252e-15	0.444	TAP1-r-Plus
ACAD9_28976	ACAD9	0.000112104	0.122	ACHE_43	ACHE	0.000105985	0.22	ACSL4_2182	ACSL4	1.06598e-05	0.206	ACPP_55	ACPP	3.04778e-08	0.331	TAP1-r-Plus
ACAP1_9744	ACAP1	3.26813e-99	0.583	ACOT7_11332	ACOT7	0.000212193	0.212	ACSM5_54988	ACSM5	0.000501469	0.166	ACSL1_2180	ACSL1	0.00433451	0.184	TAP1-r-Plus
ACAT2_39	ACAT2	2.4171e-09	0.185	ACOT9_23597	ACOT9	7.6167e-10	0.332	ACTBL2_345651	ACTBL2	1.27542e-06	0.225	ACSL4_2182	ACSL4	0.00390547	0.185	TAP1-r-Plus
ACBD7_414149	ACBD7	0.00054996	0.11	ACOXL_55289	ACOXL	0.000221956	0.211	ACTB_60	ACTB	1.3319e-10	0.291	ACSL5_51703	ACSL5	4.1917e-20	0.51	TAP1-r-Plus
ACD_65057	ACD	8.26597e-06	0.14	ACP5_54	ACP5	0.000360376	0.204	ACTL6A_86	ACTL6A	0.000281572	0.173	ACSS2_55902	ACSS2	2.2716e-06	0.288	TAP1-r-Plus
ACE2_59272	ACE2	6.5735e-27	0.322	ACPP_55	ACPP	4.37073e-06	0.256	ACTN1_87	ACTN1	4.23313e-08	0.252	ACTBL2_345651	ACTBL2	0.000405409	0.222	TAP1-r-Plus
ACE_1636	ACE	0.00145051	0.101	ACSS1_84532	ACSS1	1.06648e-10	0.346	ACTR2_10097	ACTR2	1.77936e-07	0.241	ACTR3_10096	ACTR3	0.00641614	0.176	TAP1-r-Plus
ACHE_43	ACHE	4.51752e-29	0.334	ACTBL2_345651	ACTBL2	0.000387503	0.203	ACTR3_10096	ACTR3	2.4902e-18	0.384	ACVRL1_94	ACVRL1	0.00471466	0.182	TAP1-r-Plus
ACO2_50	ACO2	0.000718368	0.107	ACTB_60	ACTB	5.137e-13	0.381	ACVR1C_130399	ACVR1C	7.08786e-07	0.23	ACY3_91703	ACY3	1.62847e-11	0.392	TAP1-r-Plus
ACOT11_26027	ACOT11	2.86835e-09	0.184	ACTG2_72	ACTG2	0.00164502	0.183	ACY3_91703	ACY3	1.95827e-12	0.316	ADAM15_8751	ADAM15	5.06437e-09	0.347	TAP1-r-Plus
ACOT13_55856	ACOT13	3.71763e-08	0.171	ACTR3_10096	ACTR3	1.34634e-09	0.327	ADAM12_8038	ADAM12	2.31377e-10	0.288	ADAM19_8728	ADAM19	0.000284275	0.228	TAP1-r-Plus
ACOT7_11332	ACOT7	2.03339e-22	0.294	ACVRL1_94	ACVRL1	0.00525991	0.164	ADAM19_8728	ADAM19	2.61719e-21	0.413	ADAM6_8755	ADAM6	5.68401e-18	0.484	TAP1-r-Plus
ACOT8_10005	ACOT8	9.19661e-05	0.123	ACYP1_97	ACYP1	0.000160835	0.215	ADAM21_8747	ADAM21	0.000421564	0.168	ADAM8_101	ADAM8	3.36114e-12	0.403	TAP1-r-Plus
ACOT9_23597	ACOT9	7.7213e-35	0.365	ADAM12_8038	ADAM12	0.00013457	0.217	ADAM28_10863	ADAM28	0.000130044	0.181	ADAMDEC1_27299	ADAMDEC1	4.05824e-27	0.58	TAP1-r-Plus
ACOXL_55289	ACOXL	5.92134e-08	0.168	ADAM15_8751	ADAM15	6.23954e-05	0.227	ADAM6_8755	ADAM6	6.28331e-08	0.249	ADAP2_55803	ADAP2	7.12511e-18	0.483	TAP1-r-Plus
ACP1_52	ACP1	0.004424	0.091	ADAM19_8728	ADAM19	2.24126e-06	0.263	ADAM8_101	ADAM8	2.9387e-13	0.327	ADAR_103	ADAR	5.1438e-10	0.366	TAP1-r-Plus
ACP2_53	ACP2	8.90936e-21	0.283	ADAM22_53616	ADAM22	0.00420398	0.168	ADAMDEC1_27299	ADAMDEC1	4.59671e-42	0.561	ADCK2_90956	ADCK2	0.000698353	0.214	TAP1-r-Plus
ACP5_54	ACP5	1.70072e-21	0.288	ADAM28_10863	ADAM28	6.95917e-13	0.379	ADAMTS2_9509	ADAMTS2	0.000101946	0.184	ADCK5_203054	ADCK5	5.2846e-05	0.251	TAP1-r-Plus
ACRBP_84519	ACRBP	5.38904e-15	0.239	ADAM6_8755	ADAM6	5.98282e-16	0.421	ADAMTS4_9507	ADAMTS4	2.90312e-06	0.218	ADCY4_196883	ADCY4	0.000489849	0.22	TAP1-r-Plus
ACRV1_56	ACRV1	7.7303e-09	0.179	ADAM8_101	ADAM8	2.10584e-14	0.4	ADAMTSL4_54507	ADAMTSL4	6.48299e-07	0.23	ADCY7_113	ADCY7	0.00149497	0.202	TAP1-r-Plus
ACR_49	ACR	5.88816e-05	0.127	ADAM9_8754	ADAM9	0.000480137	0.201	ADAP1_11033	ADAP1	0.000304709	0.172	ADIPOR1_51094	ADIPOR1	0.00649541	0.176	TAP1-r-Plus
ACSF3_197322	ACSF3	2.23814e-05	0.133	ADAMDEC1_27299	ADAMDEC1	6.41847e-23	0.498	ADAP2_55803	ADAP2	2.83013e-15	0.351	ADK_132	ADK	0.000998529	0.209	TAP1-r-Plus
ACSL1_2180	ACSL1	2.54291e-08	0.173	ADAMTS14_140766	ADAMTS14	6.1805e-06	0.253	ADAR_103	ADAR	3.71702e-06	0.216	ADM_133	ADM	0.00519296	0.18	TAP1-r-Plus
ACSL4_2182	ACSL4	7.94872e-22	0.29	ADAMTS3_9508	ADAMTS3	0.000626127	0.197	ADA_100	ADA	1.14351e-25	0.451	ADORA2A_135	ADORA2A	2.84821e-05	0.259	TAP1-r-Plus
ACSL5_51703	ACSL5	5.91246e-52	0.44	ADAMTS6_11174	ADAMTS6	0.00722046	0.158	ADCK2_90956	ADCK2	6.52509e-06	0.211	ADORA3_140	ADORA3	1.32963e-13	0.425	TAP1-r-Plus
ACSL6_23305	ACSL6	1.37395e-21	0.288	ADAP1_11033	ADAP1	2.27324e-07	0.285	ADCY3_109	ADCY3	8.90772e-06	0.208	ADPGK_83440	ADPGK	1.05762e-06	0.296	TAP1-r-Plus
ACTBL2_345651	ACTBL2	0.0003815	0.113	ADAP2_55803	ADAP2	3.45448e-19	0.459	ADD3_120	ADD3	0.000542664	0.165	ADPRHL2_54936	ADPRHL2	4.05409e-05	0.254	TAP1-r-Plus
ACTB_60	ACTB	9.49577e-22	0.289	ADAR_103	ADAR	4.4316e-06	0.256	ADM_133	ADM	5.06247e-10	0.283	ADRB2_154	ADRB2	2.43801e-06	0.287	TAP1-r-Plus
ACTL6A_86	ACTL6A	1.37901e-07	0.164	ADA_100	ADA	1.74145e-14	0.402	ADORA1_134	ADORA1	0.0011504	0.156	ADRBK1_156	ADRBK1	0.000147134	0.237	TAP1-r-Plus
ACTL8_81569	ACTL8	1.46687e-11	0.208	ADCY3_109	ADCY3	0.000456046	0.201	ADORA2A_135	ADORA2A	6.60801e-09	0.265	AFG3L2_10939	AFG3L2	0.00820547	0.171	TAP1-r-Plus
ACTN1_87	ACTN1	4.40222e-05	0.129	ADCY7_113	ADCY7	2.19052e-19	0.461	ADORA3_140	ADORA3	4.31403e-10	0.284	AGAP2_116986	AGAP2	2.573e-10	0.371	TAP1-r-Plus
ACTN2_88	ACTN2	8.36816e-06	0.14	ADC_113451	AZIN2	2.16402e-05	0.239	ADPGK_83440	ADPGK	2.76993e-09	0.271	AGFG2_3268	AGFG2	5.28338e-05	0.251	TAP1-r-Plus
ACTN4_81	ACTN4	8.71418e-05	0.124	ADD2_119	ADD2	4.8589e-10	0.335	ADPRHL2_54936	ADPRHL2	0.00222077	0.148	AGPAT3_56894	AGPAT3	0.00122376	0.205	TAP1-r-Plus
ACTR1B_10120	ACTR1B	0.00669175	0.087	ADORA1_134	ADORA1	0.00994451	0.153	ADPRH_141	ADPRH	4.88941e-05	0.191	AGPHD1_123688	HYKK	0.000837849	0.211	TAP1-r-Plus
ACTR2_10097	ACTR2	3.11963e-08	0.172	ADORA2B_136	ADORA2B	0.00656019	0.16	ADRBK1_156	ADRBK1	0.00115745	0.156	AGTRAP_57085	AGTRAP	3.45016e-05	0.256	TAP1-r-Plus
ACTR3C_653857	ACTR3C	2.59199e-05	0.132	ADORA3_140	ADORA3	1.5164e-11	0.359	AFAP1L2_84632	AFAP1L2	6.03059e-06	0.211	AIDA_64853	AIDA	0.00111815	0.207	TAP1-r-Plus
ACTR3_10096	ACTR3	4.68282e-37	0.376	ADPGK_83440	ADPGK	7.13509e-05	0.225	AGAP2_116986	AGAP2	1.21764e-23	0.434	AIF1_199	AIF1	1.51718e-18	0.491	TAP1-r-Plus
ACVRL1_94	ACVRL1	4.40164e-06	0.144	ADPRHL2_54936	ADPRHL2	3.9709e-13	0.383	AGMAT_79814	AGMAT	5.68146e-08	0.25	AIFM1_9131	AIFM1	5.15071e-05	0.251	TAP1-r-Plus
ACY3_91703	ACY3	2.1467e-40	0.392	ADPRH_141	ADPRH	3.40407e-05	0.234	AGPS_8540	AGPS	0.0013836	0.154	AIFM2_84883	AIFM2	0.00011999	0.24	TAP1-r-Plus
ACYP1_97	ACYP1	0.000686308	0.108	ADRBK1_156	ADRBK1	1.20314e-05	0.246	AGTRAP_57085	AGTRAP	3.55748e-07	0.235	AIM1_202	AIM1	1.43166e-05	0.267	TAP1-r-Plus
ACYP2_98	ACYP2	3.1799e-07	0.159	AFAP1L2_84632	AFAP1L2	1.39443e-06	0.268	AHNAK2_113146	AHNAK2	0.00830318	0.129	AIM2_9447	AIM2	6.45863e-38	0.664	TAP1-r-Plus
ADAM15_8751	ADAM15	1.82095e-09	0.186	AGAP2_116986	AGAP2	9.1074e-08	0.293	AICDA_57379	AICDA	3.18382e-10	0.286	AIMP1_9255	AIMP1	0.00171211	0.2	TAP1-r-Plus
ADAM17_6868	ADAM17	0.000741542	0.107	AGR2_10551	AGR2	0.000104932	0.22	AIF1_199	AIF1	2.1971e-27	0.464	AK2_204	AK2	4.68829e-09	0.347	TAP1-r-Plus
ADAM19_8728	ADAM19	1.95821e-35	0.368	AGTPBP1_23287	AGTPBP1	0.00100519	0.19	AIG1_51390	AIG1	0.000103025	0.184	AK3L1_205	AK4	0.00496444	0.181	TAP1-r-Plus
ADAM28_10863	ADAM28	1.46367e-17	0.259	AGTRAP_57085	AGTRAP	1.96518e-10	0.342	AIM1L_55057	AIM1L	1.17949e-09	0.277	AKAP5_9495	AKAP5	0.000243785	0.23	TAP1-r-Plus
ADAM6_8755	ADAM6	6.8445e-38	0.38	AHNAK2_113146	AHNAK2	9.49986e-06	0.248	AIM1_202	AIM1	4.08038e-18	0.382	AKNA_80709	AKNA	5.70161e-07	0.302	TAP1-r-Plus
ADAM8_101	ADAM8	1.38802e-60	0.472	AICDA_57379	AICDA	8.74017e-08	0.293	AIM2_9447	AIM2	4.74721e-48	0.592	AKR1A1_10327	AKR1A1	2.80881e-06	0.285	TAP1-r-Plus
ADAMDEC1_27299	ADAMDEC1	6.37514e-131	0.651	AIDA_64853	AIDA	0.00896709	0.155	AIPL1_23746	AIPL1	2.42136e-07	0.238	AKT1_207	AKT1	0.00108699	0.207	TAP1-r-Plus
ADAMTS1_9510	ADAMTS1	0.00045211	0.111	AIF1_199	AIF1	2.14884e-21	0.483	AK3L1_205	AK4	2.23188e-13	0.329	ALCAM_214	ALCAM	0.00474707	0.182	TAP1-r-Plus
ADAMTS3_9508	ADAMTS3	0.000468414	0.111	AIM1_202	AIM1	0.000953775	0.191	AKAP2_11217	AKAP2	1.43241e-05	0.203	ALDH3B2_222	ALDH3B2	9.49054e-05	0.243	TAP1-r-Plus
ADAMTS4_9507	ADAMTS4	1.05619e-12	0.218	AIM2_9447	AIM2	7.61237e-37	0.612	AKAP3_10566	AKAP3	0.00661505	0.133	ALDOA_226	ALDOA	2.13474e-08	0.334	TAP1-r-Plus
ADAMTSL4_54507	ADAMTSL4	8.59505e-23	0.296	AIPL1_23746	AIPL1	0.000570756	0.198	AKAP5_9495	AKAP5	1.49327e-27	0.466	ALG13_79868	ALG13	0.000746302	0.213	TAP1-r-Plus
ADAP1_11033	ADAP1	0.00113464	0.104	AK2_204	AK2	1.2074e-05	0.246	AKAP7_9465	AKAP7	0.000154446	0.179	ALG1L2_644974	ALG1L2	1.63531e-06	0.291	TAP1-r-Plus
ADAP2_55803	ADAP2	1.78598e-31	0.348	AKAP5_9495	AKAP5	3.91846e-10	0.337	AKIRIN2_55122	AKIRIN2	2.27751e-08	0.256	ALG2_85365	ALG2	0.000169794	0.235	TAP1-r-Plus
ADARB1_104	ADARB1	0.000437079	0.111	AKNA_80709	AKNA	9.17242e-18	0.443	AKNA_80709	AKNA	1.24844e-09	0.277	ALG3_10195	ALG3	0.00186634	0.198	TAP1-r-Plus
ADAR_103	ADAR	4.70256e-30	0.34	AKR1B1_231	AKR1B1	4.93821e-08	0.298	AKR1B15_441282	AKR1B15	0.00553538	0.135	ALG6_29929	ALG6	0.000165675	0.235	TAP1-r-Plus
ADAT2_134637	ADAT2	7.89386e-13	0.22	ALDH1L2_160428	ALDH1L2	0.000483366	0.2	AKR1B1_231	AKR1B1	3.48616e-06	0.216	ALOX12P2_245	ALOX12P2	8.52516e-09	0.342	TAP1-r-Plus
ADA_100	ADA	6.30123e-69	0.5	ALDH3B1_221	ALDH3B1	6.87596e-06	0.252	AKT2_208	AKT2	0.00737362	0.131	ALOX5AP_241	ALOX5AP	2.4102e-13	0.421	TAP1-r-Plus
ADCK5_203054	ADCK5	0.000184299	0.118	ALDH3B2_222	ALDH3B2	0.00233199	0.177	ALDH1A3_220	ALDH1A3	0.000949102	0.158	ALOX5_240	ALOX5	3.01236e-19	0.5	TAP1-r-Plus
ADCY3_109	ADCY3	5.49152e-14	0.23	ALDOA_226	ALDOA	4.73264e-15	0.409	ALDH1B1_219	ALDH1B1	0.00103885	0.157	ALOXE3_59344	ALOXE3	0.000685329	0.215	TAP1-r-Plus
ADCY7_113	ADCY7	2.35028e-44	0.409	ALG11_440138	ALG11	0.00132388	0.186	ALG10_84920	ALG10	1.03638e-08	0.262	ALPK1_80216	ALPK1	7.48779e-05	0.246	TAP1-r-Plus
ADD2_119	ADD2	3.64951e-08	0.171	ALOX15B_247	ALOX15B	0.00900684	0.154	ALOX5AP_241	ALOX5AP	2.97473e-09	0.271	AMDHD2_51005	AMDHD2	0.00890153	0.17	TAP1-r-Plus
ADD3_120	ADD3	0.000279514	0.115	ALOX5AP_241	ALOX5AP	1.20549e-22	0.495	ALOX5_240	ALOX5	2.66939e-11	0.301	AMICA1_120425	AMICA1	2.69076e-12	0.405	TAP1-r-Plus
ADI1_55256	ADI1	3.38483e-06	0.145	ALOX5_240	ALOX5	2.5807e-09	0.322	ALPK1_80216	ALPK1	3.16136e-10	0.286	AMPD1_270	AMPD1	0.000468554	0.22	TAP1-r-Plus
ADK_132	ADK	0.00306857	0.095	ALOXE3_59344	ALOXE3	1.85859e-05	0.241	ALPK2_115701	ALPK2	1.28204e-10	0.291	AMPD3_272	AMPD3	6.26334e-09	0.345	TAP1-r-Plus
ADM2_79924	ADM2	5.55832e-15	0.239	ALPK1_80216	ALPK1	7.80384e-12	0.364	AMD1_262	AMD1	0.00185946	0.15	ANAPC10_10393	ANAPC10	0.00414669	0.184	TAP1-r-Plus
ADM_133	ADM	8.22634e-20	0.276	AMICA1_120425	AMICA1	0.000253279	0.209	AMDHD2_51005	AMDHD2	6.7136e-07	0.23	ANAPC11_51529	ANAPC11	0.0031461	0.189	TAP1-r-Plus
ADORA2A_135	ADORA2A	0.000181676	0.118	AMIGO2_347902	AMIGO2	9.66551e-05	0.222	AMFR_267	AMFR	1.38935e-12	0.318	ANKRD22_118932	ANKRD22	6.21333e-34	0.636	TAP1-r-Plus
ADORA2B_136	ADORA2B	2.26614e-07	0.161	AMMECR1_9949	AMMECR1	4.37678e-05	0.231	AMICA1_120425	AMICA1	5.60289e-11	0.297	ANKRD55_79722	ANKRD55	0.00897071	0.17	TAP1-r-Plus
ADPGK_83440	ADPGK	3.94992e-21	0.285	AMPD1_270	AMPD1	8.91026e-11	0.347	AMIGO2_347902	AMIGO2	0.00429986	0.139	ANKRD58_347454	SOWAHD	1.64429e-10	0.375	TAP1-r-Plus
ADPRHL2_54936	ADPRHL2	1.31814e-32	0.354	AMPD3_272	AMPD3	2.77335e-13	0.385	AMPD3_272	AMPD3	4.03308e-12	0.312	ANKRD9_122416	ANKRD9	0.00403211	0.185	TAP1-r-Plus
ADPRH_141	ADPRH	1.00695e-33	0.359	AMZ1_155185	AMZ1	0.000152785	0.216	AMZ1_155185	AMZ1	2.00223e-05	0.2	ANPEP_290	ANPEP	2.77896e-10	0.37	TAP1-r-Plus
ADRA2B_151	ADRA2B	0.00260046	0.096	AMZ2_51321	AMZ2	0.00245417	0.176	ANAPC10_10393	ANAPC10	0.000629525	0.163	ANXA10_11199	ANXA10	1.2435e-06	0.294	TAP1-r-Plus
ADRBK1_156	ADRBK1	1.4292e-11	0.208	ANK1_286	ANK1	2.26266e-07	0.285	ANGPTL2_23452	ANGPTL2	0.00221476	0.148	ANXA1_301	ANXA1	0.000809017	0.212	TAP1-r-Plus
ADRM1_11047	ADRM1	1.03303e-16	0.253	ANKDD1A_348094	ANKDD1A	3.07175e-07	0.282	ANGPTL6_83854	ANGPTL6	1.3476e-05	0.204	ANXA7_310	ANXA7	1.24084e-07	0.318	TAP1-r-Plus
ADSL_158	ADSL	5.63093e-15	0.239	ANKRD13A_88455	ANKRD13A	0.00293722	0.174	ANK1_286	ANK1	0.000364991	0.17	AOAH_313	AOAH	7.37674e-18	0.483	TAP1-r-Plus
AEN_64782	AEN	1.96196e-08	0.174	ANKRD13D_338692	ANKRD13D	1.25988e-07	0.29	ANKIB1_54467	ANKIB1	4.02845e-05	0.193	AP1AR_55435	AP1AR	0.00239326	0.194	TAP1-r-Plus
AFG3L1_172	AFG3L1P	1.39604e-09	0.187	ANKRD22_118932	ANKRD22	4.01754e-22	0.49	ANKLE2_23141	ANKLE2	3.6805e-05	0.194	AP1B1_162	AP1B1	0.000113076	0.241	TAP1-r-Plus
AFG3L2_10939	AFG3L2	1.13354e-07	0.165	ANKRD27_84079	ANKRD27	0.00398377	0.168	ANKRD1_27063	ANKRD1	0.00174599	0.151	AP2M1_1173	AP2M1	0.000207944	0.232	TAP1-r-Plus
AGAP2_116986	AGAP2	4.8855e-47	0.421	ANKRD34A_284615	ANKRD34A	0.00482123	0.165	ANKRD22_118932	ANKRD22	5.10997e-26	0.454	APBB1IP_54518	APBB1IP	1.29973e-19	0.504	TAP1-r-Plus
AGER_177	AGER	3.71377e-09	0.182	ANKRD44_91526	ANKRD44	0.00155473	0.183	ANKRD2_26287	ANKRD2	0.000219762	0.176	APEX2_27301	APEX2	1.76184e-05	0.264	TAP1-r-Plus
AGMAT_79814	AGMAT	7.0248e-23	0.297	ANKRD58_347454	SOWAHD	3.87053e-22	0.49	ANKRD32_84250	ANKRD32	0.00062504	0.163	APH1A_51107	APH1A	0.00289264	0.191	TAP1-r-Plus
AGPAT1_10554	AGPAT1	0.00547822	0.089	ANKS3_124401	ANKS3	0.00496107	0.165	ANKRD44_91526	ANKRD44	3.39648e-07	0.236	APIP_51074	APIP	0.000996195	0.209	TAP1-r-Plus
AGPAT4_56895	AGPAT4	0.00112888	0.104	ANLN_54443	ANLN	0.000467372	0.201	ANKRD58_347454	SOWAHD	2.65207e-16	0.363	APOB48R_55911	APOBR	1.24906e-15	0.454	TAP1-r-Plus
AGPAT9_84803	AGPAT9	1.35201e-08	0.176	ANO9_338440	ANO9	2.72722e-13	0.385	ANLN_54443	ANLN	7.23047e-14	0.335	APOBEC3A_200315	APOBEC3A	3.50701e-23	0.543	TAP1-r-Plus
AGRN_375790	AGRN	0.000728703	0.107	ANP32E_81611	ANP32E	0.00222834	0.178	ANO1_55107	ANO1	0.00288419	0.144	APOBEC3D_140564	APOBEC3D	1.02681e-15	0.455	TAP1-r-Plus
AGTPBP1_23287	AGTPBP1	1.69633e-15	0.243	ANXA11_311	ANXA11	0.00437272	0.167	ANO6_196527	ANO6	1.29712e-05	0.204	APOBEC3F_200316	APOBEC3F	0.00134295	0.204	TAP1-r-Plus
AGTRAP_57085	AGTRAP	2.80432e-08	0.172	ANXA1_301	ANXA1	4.96984e-07	0.278	ANP32B_10541	ANP32B	0.000453418	0.167	APOBEC3G_60489	APOBEC3G	3.89594e-25	0.562	TAP1-r-Plus
AHSA1_10598	AHSA1	8.5461e-10	0.189	ANXA2P1_303	ANXA2P1	0.000172821	0.214	ANTXR2_118429	ANTXR2	0.000151616	0.18	APOBEC3H_164668	APOBEC3H	1.10691e-22	0.538	TAP1-r-Plus
AICDA_57379	AICDA	1.51145e-28	0.331	ANXA2P2_304	ANXA2P2	5.88058e-06	0.253	ANXA10_11199	ANXA10	0.00204948	0.149	APOC1_341	APOC1	5.43685e-17	0.472	TAP1-r-Plus
AIDA_64853	AIDA	6.36142e-05	0.126	ANXA2P3_305	ANXA2P3	0.000578415	0.198	ANXA1_301	ANXA1	3.25668e-12	0.314	APOC2_344	APOC2	6.32031e-13	0.415	TAP1-r-Plus
AIF1L_83543	AIF1L	2.28402e-08	0.173	ANXA2_302	ANXA2	4.7218e-07	0.278	ANXA2P1_303	ANXA2P1	1.09604e-06	0.226	APOE_348	APOE	9.48346e-09	0.341	TAP1-r-Plus
AIF1_199	AIF1	6.10661e-58	0.463	ANXA5_308	ANXA5	1.05932e-09	0.329	ANXA2P2_304	ANXA2P2	1.55964e-10	0.29	APOL1_8542	APOL1	4.15948e-34	0.637	TAP1-r-Plus
AIFM1_9131	AIFM1	0.00115894	0.103	ANXA8L2_244	ANXA8L1	0.00194709	0.18	ANXA2_302	ANXA2	3.91135e-11	0.299	APOL2_23780	APOL2	1.35404e-26	0.576	TAP1-r-Plus
AIFM2_84883	AIFM2	5.81098e-11	0.202	ANXA8_653145	ANXA8	0.0070224	0.159	ANXA3_306	ANXA3	3.53826e-06	0.216	APOL3_80833	APOL3	4.37289e-51	0.738	TAP1-r-Plus
AIM1L_55057	AIM1L	2.25902e-16	0.25	AOAH_313	AOAH	9.44175e-18	0.442	ANXA5_308	ANXA5	6.28507e-11	0.296	APOL6_80830	APOL6	4.32482e-51	0.739	TAP1-r-Plus
AIM1_202	AIM1	0.00401044	0.092	AP1B1_162	AP1B1	0.000664159	0.196	ANXA6_309	ANXA6	1.81656e-05	0.201	APOO_79135	APOO	0.000747649	0.213	TAP1-r-Plus
AIM2_9447	AIM2	9.69154e-182	0.731	AP1M2_10053	AP1M2	0.000645412	0.196	ANXA8L2_244	ANXA8L1	7.57213e-14	0.334	APRT_353	APRT	0.00775044	0.173	TAP1-r-Plus
AIMP2_7965	AIMP2	5.34944e-19	0.27	AP1S2_8905	AP1S2	6.26586e-11	0.35	ANXA8_653145	ANXA8	5.70848e-13	0.323	APTX_54840	APTX	0.000115977	0.24	TAP1-r-Plus
AIPL1_23746	AIPL1	5.82025e-10	0.191	AP1S3_130340	AP1S3	0.00330416	0.172	AOAH_313	AOAH	9.78795e-38	0.535	AQP9_366	AQP9	6.82409e-05	0.247	TAP1-r-Plus
AIP_9049	AIP	0.000881821	0.106	AP2M1_1173	AP2M1	0.00537208	0.163	AP1AR_55435	AP1AR	0.00207849	0.149	ARAF_369	ARAF	0.00109957	0.207	TAP1-r-Plus
AIRE_326	AIRE	0.000175412	0.119	AP4B1_10717	AP4B1	0.00698535	0.159	AP1S1_1174	AP1S1	0.0098024	0.127	ARAP2_116984	ARAP2	1.86442e-05	0.264	TAP1-r-Plus
AK2_204	AK2	1.77935e-26	0.319	APBA2_321	APBA2	0.00392264	0.169	AP1S2_8905	AP1S2	1.52027e-14	0.343	AREG_374	AREG	0.00080581	0.212	TAP1-r-Plus
AK3L1_205	AK4	2.8588e-05	0.132	APBB1IP_54518	APBB1IP	3.06511e-09	0.321	AP1S3_130340	AP1S3	0.00321742	0.143	ARF1_375	ARF1	0.000350639	0.225	TAP1-r-Plus
AKAP2_11217	AKAP2	0.00032721	0.114	APCDD1L_164284	APCDD1L	8.52128e-05	0.223	AP2A1_160	AP2A1	0.00165168	0.152	ARF6_382	ARF6	2.54986e-06	0.286	TAP1-r-Plus
AKAP7_9465	AKAP7	7.27285e-15	0.238	APEX2_27301	APEX2	0.000167665	0.215	AP2M1_1173	AP2M1	1.1039e-11	0.306	ARFIP1_27236	ARFIP1	0.00296127	0.19	TAP1-r-Plus
AKIRIN1_79647	AKIRIN1	2.34951e-10	0.195	APH1B_83464	APH1B	0.00910705	0.154	AP2S1_1175	AP2S1	6.0422e-11	0.296	ARHGAP15_55843	ARHGAP15	2.88606e-27	0.582	TAP1-r-Plus
AKIRIN2_55122	AKIRIN2	2.43534e-17	0.258	APOB48R_55911	APOBR	2.09455e-17	0.438	AP3S1_1176	AP3S1	3.9437e-09	0.269	ARHGAP18_93663	ARHGAP18	0.000227272	0.231	TAP1-r-Plus
AKNA_80709	AKNA	7.36917e-63	0.48	APOBEC3A_200315	APOBEC3A	3.75141e-12	0.369	APBA3_9546	APBA3	5.70817e-07	0.231	ARHGAP1_392	ARHGAP1	0.00213023	0.196	TAP1-r-Plus
AKR1A1_10327	AKR1A1	1.17234e-08	0.177	APOBEC3B_9582	APOBEC3B	0.000160261	0.215	APBB1IP_54518	APBB1IP	5.73071e-19	0.391	ARHGAP25_9938	ARHGAP25	0.000516219	0.219	TAP1-r-Plus
AKR1B15_441282	AKR1B15	1.57881e-06	0.15	APOBEC3C_27350	APOBEC3C	5.44941e-21	0.478	APCDD1L_164284	APCDD1L	2.94178e-05	0.196	ARHGAP26_23092	ARHGAP26	5.71655e-12	0.4	TAP1-r-Plus
AKR1B1_231	AKR1B1	1.78307e-24	0.307	APOBEC3D_140564	APOBEC3D	9.47542e-17	0.43	APEX2_27301	APEX2	4.17811e-06	0.215	ARHGAP30_257106	ARHGAP30	1.76392e-14	0.438	TAP1-r-Plus
AKR1E2_83592	AKR1E2	2.846e-12	0.214	APOBEC3F_200316	APOBEC3F	0.000128176	0.218	APLF_200558	APLF	1.57161e-06	0.223	ARHGAP31_57514	ARHGAP31	0.00787677	0.172	TAP1-r-Plus
ALAS1_211	ALAS1	3.72318e-22	0.292	APOBEC3G_60489	APOBEC3G	1.19204e-26	0.534	APOB48R_55911	APOBR	1.37675e-06	0.224	ARHGAP4_393	ARHGAP4	0.00565903	0.179	TAP1-r-Plus
ALDH16A1_126133	ALDH16A1	0.000917664	0.105	APOBEC3H_164668	APOBEC3H	1.21519e-15	0.417	APOBEC3A_200315	APOBEC3A	1.43721e-25	0.45	ARHGAP9_64333	ARHGAP9	1.03391e-25	0.567	TAP1-r-Plus
ALDH1A1_216	ALDH1A1	7.9963e-05	0.124	APOL1_8542	APOL1	6.00356e-12	0.366	APOBEC3B_9582	APOBEC3B	3.63675e-07	0.235	ARHGDIA_396	ARHGDIA	1.63018e-05	0.265	TAP1-r-Plus
ALDH1A3_220	ALDH1A3	0.000482843	0.111	APOL2_23780	APOL2	2.51067e-11	0.356	APOBEC3C_27350	APOBEC3C	1.88919e-19	0.395	ARHGDIB_397	ARHGDIB	3.10046e-21	0.522	TAP1-r-Plus
ALDH1B1_219	ALDH1B1	1.88771e-10	0.196	APOL3_80833	APOL3	1.13174e-10	0.346	APOBEC3D_140564	APOBEC3D	2.42735e-35	0.52	ARHGEF35_445328	ARHGEF35	0.00982431	0.168	TAP1-r-Plus
ALDH1L2_160428	ALDH1L2	0.00528702	0.09	APOL4_80832	APOL4	1.49062e-15	0.416	APOBEC3F_200316	APOBEC3F	3.62553e-15	0.35	ARHGEF6_9459	ARHGEF6	2.52179e-11	0.389	TAP1-r-Plus
ALDH2_217	ALDH2	0.00395056	0.092	APOL6_80830	APOL6	2.06387e-07	0.286	APOBEC3G_60489	APOBEC3G	7.3721e-61	0.65	ARID5A_10865	ARID5A	0.000149937	0.237	TAP1-r-Plus
ALDH3B1_221	ALDH3B1	1.41501e-13	0.226	APOO_79135	APOO	0.00228586	0.178	APOBEC3H_164668	APOBEC3H	1.47433e-22	0.424	ARL11_115761	ARL11	2.17433e-11	0.39	TAP1-r-Plus
ALDOC_230	ALDOC	0.000457451	0.111	ARAP2_116984	ARAP2	1.71606e-10	0.343	APOC1P1_342	APOC1P1	0.00018535	0.177	ARPC1B_10095	ARPC1B	4.36209e-11	0.385	TAP1-r-Plus
ALG1L2_644974	ALG1L2	2.84718e-05	0.132	AREG_374	AREG	0.00136289	0.186	APOC1_341	APOC1	3.56349e-14	0.338	ARPC2_10109	ARPC2	0.000809031	0.212	TAP1-r-Plus
ALG3_10195	ALG3	1.28815e-22	0.295	ARF3_377	ARF3	1.40705e-07	0.289	APOC2_344	APOC2	5.88381e-10	0.282	ARPC3_10094	ARPC3	0.000165721	0.235	TAP1-r-Plus
ALG6_29929	ALG6	0.000133969	0.121	ARF4_378	ARF4	0.00046535	0.201	APOC4_346	APOC4	0.00263207	0.145	ARPC4_10093	ARPC4	0.00113782	0.206	TAP1-r-Plus
ALKBH6_84964	ALKBH6	0.000380531	0.113	ARFIP1_27236	ARFIP1	0.00921947	0.154	APOE_348	APOE	5.14748e-18	0.381	ARPC5L_81873	ARPC5L	6.16719e-08	0.324	TAP1-r-Plus
ALK_238	ALK	8.30592e-06	0.14	ARHGAP11A_9824	ARHGAP11A	0.000716226	0.195	APOL1_8542	APOL1	3.36104e-40	0.55	ARPC5_10092	ARPC5	0.00119705	0.206	TAP1-r-Plus
ALOX12P2_245	ALOX12P2	0.00198757	0.099	ARHGAP15_55843	ARHGAP15	5.89883e-14	0.394	APOL2_23780	APOL2	1.86675e-51	0.609	ARRB1_408	ARRB1	3.06162e-05	0.258	TAP1-r-Plus
ALOX12_239	ALOX12	0.00994013	0.083	ARHGAP17_55114	ARHGAP17	4.89072e-08	0.298	APOL3_80833	APOL3	1.64981e-54	0.623	ARRB2_409	ARRB2	0.00407097	0.185	TAP1-r-Plus
ALOX5AP_241	ALOX5AP	7.77302e-23	0.297	ARHGAP1_392	ARHGAP1	0.00680738	0.159	APOL4_80832	APOL4	3.08968e-22	0.421	ARRDC1_92714	ARRDC1	0.000442836	0.221	TAP1-r-Plus
ALOX5_240	ALOX5	7.5422e-19	0.269	ARHGAP22_58504	ARHGAP22	2.60565e-11	0.356	APOL6_80830	APOL6	1.16894e-60	0.649	ARRDC2_27106	ARRDC2	2.21202e-09	0.354	TAP1-r-Plus
ALPK1_80216	ALPK1	0.00480584	0.09	ARHGAP25_9938	ARHGAP25	1.22956e-19	0.464	APTX_54840	APTX	0.00133948	0.154	ARRDC5_645432	ARRDC5	8.04663e-12	0.397	TAP1-r-Plus
ALPK2_115701	ALPK2	8.49465e-17	0.253	ARHGAP27_201176	ARHGAP27	1.21559e-07	0.29	AQP9_366	AQP9	7.1989e-12	0.309	ARSA_410	ARSA	1.13007e-07	0.318	TAP1-r-Plus
ALPL_249	ALPL	1.92931e-05	0.134	ARHGAP30_257106	ARHGAP30	1.6042e-24	0.514	ARAP2_116984	ARAP2	1.10873e-11	0.306	ART3_419	ART3	2.84568e-07	0.309	TAP1-r-Plus
ALPPL2_251	ALPPL2	0.00371295	0.093	ARHGAP4_393	ARHGAP4	6.42078e-12	0.365	AREG_374	AREG	1.18201e-06	0.225	ARTN_9048	ARTN	0.00571626	0.178	TAP1-r-Plus
ALPP_250	ALPP	2.92951e-12	0.214	ARHGAP8_23779	ARHGAP8	0.00584306	0.162	ARF6_382	ARF6	5.24031e-11	0.297	ASB2_51676	ASB2	1.22859e-05	0.269	TAP1-r-Plus
ALS2CL_259173	ALS2CL	2.68118e-07	0.16	ARHGAP9_64333	ARHGAP9	7.82066e-29	0.553	ARHGAP10_79658	ARHGAP10	5.65702e-07	0.232	ASCC2_84164	ASCC2	0.00610293	0.177	TAP1-r-Plus
ALX1_8092	ALX1	4.7463e-11	0.203	ARHGDIB_397	ARHGDIB	1.21822e-23	0.505	ARHGAP11A_9824	ARHGAP11A	6.49159e-08	0.249	ASGR2_433	ASGR2	5.31658e-05	0.251	TAP1-r-Plus
AMD1_262	AMD1	1.23459e-14	0.236	ARHGEF18_23370	ARHGEF18	0.000697525	0.195	ARHGAP11B_89839	ARHGAP11B	1.52295e-07	0.242	ASL_435	ASL	0.00122333	0.205	TAP1-r-Plus
AMICA1_120425	AMICA1	1.20338e-52	0.443	ARHGEF19_128272	ARHGEF19	0.00172491	0.182	ARHGAP15_55843	ARHGAP15	9.98567e-25	0.443	ASMTL_8623	ASMTL	0.00684152	0.175	TAP1-r-Plus
AMN_81693	AMN	1.72201e-12	0.216	ARHGEF1_9138	ARHGEF1	0.000575108	0.198	ARHGAP17_55114	ARHGAP17	0.00584169	0.134	ASPHD2_57168	ASPHD2	0.000304092	0.227	TAP1-r-Plus
AMPD1_270	AMPD1	1.60155e-11	0.207	ARHGEF38_54848	ARHGEF38	0.00108709	0.189	ARHGAP18_93663	ARHGAP18	5.39309e-08	0.25	ASS1_445	ASS1	4.18124e-09	0.348	TAP1-r-Plus
AMPD2_271	AMPD2	5.21957e-10	0.192	ARHGEF3_50650	ARHGEF3	0.00671486	0.16	ARHGAP25_9938	ARHGAP25	7.25873e-21	0.409	ATAD2_29028	ATAD2	0.00033606	0.225	TAP1-r-Plus
AMPD3_272	AMPD3	1.99687e-17	0.258	ARHGEF6_9459	ARHGEF6	1.73992e-08	0.307	ARHGAP30_257106	ARHGAP30	3.48063e-20	0.402	ATF4_468	ATF4	0.000554979	0.218	TAP1-r-Plus
AMTN_401138	AMTN	1.48124e-13	0.226	ARL11_115761	ARL11	3.86839e-19	0.458	ARHGAP4_393	ARHGAP4	4.96325e-07	0.233	ATF6B_1388	ATF6B	0.00314824	0.189	TAP1-r-Plus
AMY1A_276	AMY1A	1.28585e-17	0.26	ARL14_80117	ARL14	1.02886e-07	0.292	ARHGAP9_64333	ARHGAP9	1.48222e-32	0.502	ATG3_64422	ATG3	0.00153	0.202	TAP1-r-Plus
ANAPC11_51529	ANAPC11	0.00102561	0.104	ARL2BP_23568	ARL2BP	0.00273577	0.175	ARHGDIA_396	ARHGDIA	0.000126839	0.181	ATG4A_115201	ATG4A	0.000235278	0.23	TAP1-r-Plus
ANGPT1_284	ANGPT1	4.54392e-10	0.192	ARL2_402	ARL2	0.000345074	0.205	ARHGDIB_397	ARHGDIB	0.000644226	0.163	ATG7_10533	ATG7	0.000492316	0.22	TAP1-r-Plus
ANGPTL4_51129	ANGPTL4	0.00682585	0.087	ARL4C_10123	ARL4C	1.16207e-12	0.376	ARHGEF10L_55160	ARHGEF10L	0.00140538	0.154	ATL3_25923	ATL3	1.83487e-11	0.391	TAP1-r-Plus
ANGPTL6_83854	ANGPTL6	1.55447e-21	0.288	ARL6IP5_10550	ARL6IP5	7.07155e-07	0.274	ARHGEF3_50650	ARHGEF3	6.62871e-09	0.265	ATOX1_475	ATOX1	0.00351326	0.187	TAP1-r-Plus
ANK1_286	ANK1	0.000535122	0.11	ARL9_132946	ARL9	0.000107237	0.22	ARHGEF6_9459	ARHGEF6	3.48316e-17	0.372	ATP10A_57194	ATP10A	1.81904e-11	0.391	TAP1-r-Plus
ANKDD1A_348094	ANKDD1A	2.55028e-05	0.132	ARMC9_80210	ARMC9	0.00234972	0.177	ARID5A_10865	ARID5A	1.73539e-23	0.432	ATP10B_23120	ATP10B	9.06081e-06	0.272	TAP1-r-Plus
ANKLE1_126549	ANKLE1	5.52797e-21	0.284	ARMCX1_51309	ARMCX1	0.00344845	0.171	ARL11_115761	ARL11	2.49998e-11	0.301	ATP2A3_489	ATP2A3	1.2133e-08	0.339	TAP1-r-Plus
ANKRD11_29123	ANKRD11	4.82495e-09	0.181	ARMCX2_9823	ARMCX2	0.000691472	0.195	ARL14_80117	ARL14	1.47179e-11	0.305	ATP5A1_498	ATP5A1	0.00598405	0.178	TAP1-r-Plus
ANKRD1_27063	ANKRD1	4.44029e-08	0.17	ARMCX6_54470	ARMCX6	0.00037178	0.204	ARL2_402	ARL2	0.00711131	0.132	ATP5D_513	ATP5D	0.000733317	0.213	TAP1-r-Plus
ANKRD22_118932	ANKRD22	6.22466e-35	0.365	ARNT2_9915	ARNT2	0.000214845	0.211	ARL4D_379	ARL4D	0.00138863	0.154	ATP5G1_516	ATP5G1	0.00512965	0.18	TAP1-r-Plus
ANKRD27_84079	ANKRD27	1.01398e-10	0.199	ARNTL2_56938	ARNTL2	3.85898e-06	0.258	ARL6IP1_23204	ARL6IP1	0.000765922	0.161	ATP5H_10476	ATP5H	3.62171e-05	0.256	TAP1-r-Plus
ANKRD34B_340120	ANKRD34B	6.65677e-05	0.126	ARPC1B_10095	ARPC1B	7.95438e-14	0.393	ARL6IP5_10550	ARL6IP5	8.52547e-13	0.321	ATP5J2_9551	ATP5J2	0.000993571	0.209	TAP1-r-Plus
ANKRD44_91526	ANKRD44	1.29004e-12	0.218	ARPC2_10109	ARPC2	3.11482e-11	0.355	ARL6IP6_151188	ARL6IP6	1.33022e-06	0.224	ATP6AP1_537	ATP6AP1	2.25168e-08	0.333	TAP1-r-Plus
ANKRD45_339416	ANKRD45	2.68505e-13	0.224	ARPC3_10094	ARPC3	2.17893e-06	0.263	ARL9_132946	ARL9	0.000224674	0.175	ATP6AP2_10159	ATP6AP2	7.53851e-07	0.3	TAP1-r-Plus
ANKRD53_79998	ANKRD53	0.0070242	0.087	ARPC4_10093	ARPC4	0.000120669	0.219	ARMC8_25852	ARMC8	0.000249845	0.174	ATP6V0B_533	ATP6V0B	2.18955e-08	0.334	TAP1-r-Plus
ANKRD54_129138	ANKRD54	0.000235215	0.116	ARPC5_10092	ARPC5	8.5904e-06	0.249	ARNTL2_56938	ARNTL2	1.71358e-31	0.494	ATP6V0D1_9114	ATP6V0D1	0.00213706	0.196	TAP1-r-Plus
ANKRD55_79722	ANKRD55	1.35259e-16	0.252	ARRDC5_645432	ARRDC5	1.84974e-18	0.451	ARPC1B_10095	ARPC1B	6.18277e-09	0.266	ATP6V0E1_8992	ATP6V0E1	8.70015e-08	0.321	TAP1-r-Plus
ANKRD58_347454	SOWAHD	1.83039e-54	0.45	ARSJ_79642	ARSJ	1.00702e-08	0.311	ARPC2_10109	ARPC2	5.95343e-19	0.39	ATP6V1E1_529	ATP6V1E1	3.78504e-05	0.255	TAP1-r-Plus
ANKS6_203286	ANKS6	8.74323e-13	0.219	ASAH1_427	ASAH1	6.43707e-06	0.252	ARPC3_10094	ARPC3	5.16185e-07	0.232	ATP6V1F_9296	ATP6V1F	0.00715091	0.174	TAP1-r-Plus
ANKZF1_55139	ANKZF1	0.00124011	0.103	ASAM_79827	CLMP	0.000150857	0.216	ARPC4_10093	ARPC4	1.1078e-07	0.244	ATP8A1_10396	ATP8A1	0.00990619	0.168	TAP1-r-Plus
ANLN_54443	ANLN	3.76629e-20	0.278	ASAP1_50807	ASAP1	0.00268951	0.175	ARPC5L_81873	ARPC5L	0.00269213	0.145	ATP8B1_5205	ATP8B1	2.19592e-08	0.334	TAP1-r-Plus
ANP32B_10541	ANP32B	1.34476e-29	0.337	ASB2_51676	ASB2	2.22704e-20	0.472	ARPC5_10092	ARPC5	3.94615e-10	0.284	ATP8B3_148229	ATP8B3	7.92277e-05	0.245	TAP1-r-Plus
ANP32E_81611	ANP32E	2.29625e-19	0.273	ASB6_140459	ASB6	0.00773089	0.157	ARPM1_84517	ACTRT3	0.0034751	0.142	ATP8B4_79895	ATP8B4	3.87281e-12	0.402	TAP1-r-Plus
ANTXRL_195977	ANTXRL	3.13178e-05	0.131	ASCL2_430	ASCL2	1.47937e-12	0.375	ARRDC5_645432	ARRDC5	4.37366e-17	0.371	ATPAF1_64756	ATPAF1	1.02301e-06	0.296	TAP1-r-Plus
ANXA10_11199	ANXA10	2.3768e-12	0.215	ASF1B_55723	ASF1B	3.24681e-06	0.259	ARSB_411	ARSB	2.71742e-06	0.218	ATPIF1_93974	ATPIF1	0.00311968	0.189	TAP1-r-Plus
ANXA1_301	ANXA1	2.73453e-15	0.241	ASMT_438	ASMT	0.00769099	0.157	ARSI_340075	ARSI	2.98102e-06	0.218	B2M_567	B2M	3.93425e-64	0.793	TAP1-r-Plus
ANXA2P1_303	ANXA2P1	4.79637e-06	0.143	ASNA1_439	ASNA1	0.000558179	0.198	ARSJ_79642	ARSJ	0.00448952	0.138	B3GALT4_8705	B3GALT4	2.30271e-11	0.39	TAP1-r-Plus
ANXA2P2_304	ANXA2P2	3.6912e-08	0.171	ASNS_440	ASNS	0.00149116	0.184	ART3_419	ART3	2.1945e-12	0.316	B3GAT3_26229	B3GAT3	2.32878e-05	0.261	TAP1-r-Plus
ANXA2P3_305	ANXA2P3	1.07968e-05	0.138	ASPHD2_57168	ASPHD2	1.09135e-23	0.506	ASAM_79827	CLMP	9.0558e-15	0.345	B3GNT2_10678	B3GNT2	0.00426101	0.184	TAP1-r-Plus
ANXA2_302	ANXA2	3.02751e-08	0.172	ASPH_444	ASPH	0.000725417	0.195	ASAP1_50807	ASAP1	2.8934e-06	0.218	B3GNT3_10331	B3GNT3	0.000268958	0.228	TAP1-r-Plus
ANXA4_307	ANXA4	4.49447e-06	0.144	ASRGL1_80150	ASRGL1	0.000312661	0.206	ASB13_79754	ASB13	0.000735248	0.162	B4GALT1_2683	B4GALT1	3.32788e-09	0.35	TAP1-r-Plus
ANXA5_308	ANXA5	2.17083e-06	0.148	ASTL_431705	ASTL	0.000454842	0.201	ASB2_51676	ASB2	2.00349e-30	0.487	BACE2_25825	BACE2	6.63173e-05	0.248	TAP1-r-Plus
ANXA8L2_244	ANXA8L1	2.58933e-07	0.16	ATAD3A_55210	ATAD3A	0.0059069	0.162	ASCL2_430	ASCL2	0.000979376	0.158	BAG1_573	BAG1	1.18977e-07	0.318	TAP1-r-Plus
ANXA8_653145	ANXA8	3.41843e-07	0.159	ATAD3C_219293	ATAD3C	0.00493118	0.165	ASF1B_55723	ASF1B	1.33133e-15	0.355	BAK1_578	BAK1	1.84784e-18	0.49	TAP1-r-Plus
AOAH_313	AOAH	1.04813e-63	0.483	ATG3_64422	ATG3	2.95234e-05	0.236	ASGR2_433	ASGR2	7.00312e-15	0.347	BANF1_8815	BANF1	0.000868496	0.211	TAP1-r-Plus
AP1B1_162	AP1B1	1.22074e-16	0.252	ATG4D_84971	ATG4D	0.0010116	0.19	ASNA1_439	ASNA1	9.35174e-06	0.207	BANK1_55024	BANK1	2.44627e-06	0.287	TAP1-r-Plus
AP1M1_8907	AP1M1	5.68311e-16	0.247	ATG7_10533	ATG7	0.00038389	0.204	ASPHD2_57168	ASPHD2	7.18501e-15	0.347	BAT5_7920	ABHD16A	0.000653667	0.215	TAP1-r-Plus
AP1S2_8905	AP1S2	2.00326e-12	0.216	ATG9B_285973	ATG9B	2.4439e-06	0.262	ASPH_444	ASPH	1.19529e-07	0.244	BATF2_116071	BATF2	4.91537e-58	0.769	TAP1-r-Plus
AP2M1_1173	AP2M1	3.4908e-17	0.256	ATL3_25923	ATL3	1.18467e-05	0.246	ASPM_259266	ASPM	1.34321e-07	0.243	BATF3_55509	BATF3	7.09731e-13	0.414	TAP1-r-Plus
AP2S1_1175	AP2S1	1.07635e-06	0.152	ATP10A_57194	ATP10A	6.52789e-05	0.226	ATAD2_29028	ATAD2	1.93469e-05	0.2	BATF_10538	BATF	9.29845e-31	0.611	TAP1-r-Plus
AP4B1_10717	AP4B1	7.91658e-25	0.309	ATP10B_23120	ATP10B	0.000352089	0.205	ATAD5_79915	ATAD5	0.000881867	0.159	BAX_581	BAX	0.00649344	0.176	TAP1-r-Plus
APBA2_321	APBA2	1.41937e-29	0.337	ATP10D_57205	ATP10D	0.00681812	0.159	ATF5_22809	ATF5	6.9109e-12	0.309	BAZ1A_11177	BAZ1A	3.61614e-07	0.307	TAP1-r-Plus
APBA3_9546	APBA3	1.62489e-09	0.186	ATP13A2_23400	ATP13A2	1.03363e-19	0.465	ATG10_83734	ATG10	3.67633e-05	0.194	BBOX1_8424	BBOX1	2.69772e-07	0.31	TAP1-r-Plus
APBB1IP_54518	APBB1IP	3.33677e-44	0.409	ATP1A1_476	ATP1A1	0.00104414	0.189	ATG12_9140	ATG12	1.46259e-08	0.26	BCAP29_55973	BCAP29	0.0086415	0.17	TAP1-r-Plus
APCDD1_147495	APCDD1	0.000427804	0.112	ATP1A3_478	ATP1A3	1.50263e-24	0.514	ATG3_64422	ATG3	6.20614e-16	0.359	BCAP31_10134	BCAP31	4.70594e-08	0.327	TAP1-r-Plus
APEX2_27301	APEX2	7.43117e-10	0.19	ATP1A4_480	ATP1A4	6.68639e-06	0.252	ATG4A_115201	ATG4A	0.000594972	0.164	BCL10_8915	BCL10	0.000281548	0.228	TAP1-r-Plus
APLF_200558	APLF	6.84694e-11	0.201	ATP1B3_483	ATP1B3	1.65265e-09	0.326	ATG5_9474	ATG5	1.13332e-05	0.205	BCL2A1_597	BCL2A1	9.88671e-19	0.494	TAP1-r-Plus
APOB48R_55911	APOBR	2.88525e-06	0.146	ATP2A3_489	ATP2A3	1.34174e-12	0.375	ATG7_10533	ATG7	1.24611e-17	0.377	BCL2L14_79370	BCL2L14	1.35782e-08	0.338	TAP1-r-Plus
APOBEC3A_200315	APOBEC3A	3.71068e-134	0.657	ATP2C2_9914	ATP2C2	1.82876e-05	0.241	ATL3_25923	ATL3	2.33331e-08	0.256	BCL3_602	BCL3	9.40863e-11	0.379	TAP1-r-Plus
APOBEC3B_9582	APOBEC3B	1.64641e-19	0.274	ATP6AP1_537	ATP6AP1	0.000148417	0.216	ATOX1_475	ATOX1	3.77525e-17	0.372	BFSP2_8419	BFSP2	0.00135565	0.204	TAP1-r-Plus
APOBEC3C_27350	APOBEC3C	7.44592e-55	0.451	ATP6AP2_10159	ATP6AP2	0.00577062	0.162	ATP10A_57194	ATP10A	2.41816e-07	0.238	BHLHE22_27319	BHLHE22	8.7319e-05	0.244	TAP1-r-Plus
APOBEC3D_140564	APOBEC3D	1.87378e-70	0.505	ATP6V0B_533	ATP6V0B	7.65718e-06	0.25	ATP10D_57205	ATP10D	1.88495e-14	0.342	BHLHE40_8553	BHLHE40	0.0005099	0.219	TAP1-r-Plus
APOBEC3F_200316	APOBEC3F	3.41392e-54	0.449	ATP6V0C_527	ATP6V0C	0.000216124	0.211	ATP11B_23200	ATP11B	0.000269111	0.173	BID_637	BID	0.000983108	0.209	TAP1-r-Plus
APOBEC3G_60489	APOBEC3G	9.12628e-114	0.616	ATP6V0D1_9114	ATP6V0D1	1.41998e-07	0.289	ATP11C_286410	ATP11C	0.00138837	0.154	BIK_638	BIK	8.08382e-05	0.245	TAP1-r-Plus
APOBEC3H_164668	APOBEC3H	7.02789e-115	0.619	ATP6V0E1_8992	ATP6V0E1	2.33766e-05	0.238	ATP13A3_79572	ATP13A3	0.00107442	0.157	BIN2_51411	BIN2	4.98446e-24	0.551	TAP1-r-Plus
APOC1P1_342	APOC1P1	0.000135748	0.12	ATP6V1B2_526	ATP6V1B2	0.00341632	0.171	ATP1A3_478	ATP1A3	6.12624e-08	0.249	BIRC3_330	BIRC3	1.17886e-25	0.567	TAP1-r-Plus
APOC1_341	APOC1	1.2128e-39	0.388	ATP6V1E1_529	ATP6V1E1	0.000355177	0.205	ATP1A4_480	ATP1A4	0.00122745	0.155	BIRC5_332	BIRC5	0.00200846	0.197	TAP1-r-Plus
APOC2_344	APOC2	6.87467e-10	0.19	ATP6V1E2_90423	ATP6V1E2	0.00693319	0.159	ATP1B3_483	ATP1B3	4.84308e-15	0.349	BLNK_29760	BLNK	5.54197e-09	0.346	TAP1-r-Plus
APOC4_346	APOC4	1.88692e-10	0.196	ATP6V1F_9296	ATP6V1F	2.20664e-05	0.239	ATP2C1_27032	ATP2C1	3.22752e-06	0.217	BLVRA_644	BLVRA	1.47364e-07	0.316	TAP1-r-Plus
APOE_348	APOE	3.35454e-38	0.381	ATP6V1H_51606	ATP6V1H	4.35584e-05	0.231	ATP5C1_509	ATP5C1	0.00747506	0.131	BLVRB_645	BLVRB	9.10685e-05	0.244	TAP1-r-Plus
APOL1_8542	APOL1	4.43877e-169	0.714	ATP7A_538	ATP7A	0.000394924	0.203	ATP5H_10476	ATP5H	0.00999763	0.127	BLZF1_8548	BLZF1	0.000157142	0.236	TAP1-r-Plus
APOL2_23780	APOL2	1.75592e-123	0.636	ATP8A2_51761	ATP8A2	0.00373252	0.17	ATP5J2_9551	ATP5J2	0.00729246	0.131	BMP2K_55589	BMP2K	1.21413e-05	0.269	TAP1-r-Plus
APOL3_80833	APOL3	6.53213e-133	0.654	ATP8B3_148229	ATP8B3	0.000317279	0.206	ATP6V0A2_23545	ATP6V0A2	0.000163047	0.179	BOLA2_552900	BOLA2	0.000101823	0.242	TAP1-r-Plus
APOL4_80832	APOL4	5.78204e-20	0.277	ATP8B4_79895	ATP8B4	0.00030979	0.206	ATP6V0D2_245972	ATP6V0D2	0.00739853	0.131	BOLA3_388962	BOLA3	0.00220037	0.196	TAP1-r-Plus
APOL6_80830	APOL6	3.38533e-162	0.704	ATXN2L_11273	ATXN2L	4.79427e-07	0.278	ATP6V1B2_526	ATP6V1B2	1.95534e-08	0.258	BRCC3_79184	BRCC3	5.24366e-08	0.326	TAP1-r-Plus
APOO_79135	APOO	1.87687e-06	0.149	AURKAPS1_6791	AURKAPS1	0.00383074	0.169	ATP6V1D_51382	ATP6V1D	0.00915243	0.128	BRI3_25798	BRI3	0.0003891	0.223	TAP1-r-Plus
APRT_353	APRT	9.19327e-11	0.2	AURKA_6790	AURKA	0.00366851	0.17	ATP6V1F_9296	ATP6V1F	2.33641e-08	0.256	BRMS1_25855	BRMS1	0.000628124	0.216	TAP1-r-Plus
AQP12B_653437	AQP12B	0.0017417	0.1	AURKB_9212	AURKB	1.29176e-05	0.245	ATP8B3_148229	ATP8B3	7.5297e-11	0.295	BRP44L_51660	MPC1	0.000591122	0.217	TAP1-r-Plus
AQP3_360	AQP3	0.00735677	0.086	AXIN1_8312	AXIN1	0.000844157	0.193	ATP8B4_79895	ATP8B4	6.52538e-13	0.323	BSCL2_26580	BSCL2	0.0049635	0.181	TAP1-r-Plus
AQP5_362	AQP5	9.04087e-05	0.123	AXL_558	AXL	1.43405e-09	0.327	AURKA_6790	AURKA	2.74852e-08	0.255	BSPRY_54836	BSPRY	2.35208e-07	0.311	TAP1-r-Plus
AQP9_366	AQP9	1.32925e-41	0.397	AZI1_22994	CEP131	0.00260059	0.175	AURKB_9212	AURKB	9.60732e-10	0.278	BST1_683	BST1	1.29575e-09	0.358	TAP1-r-Plus
ARAP2_116984	ARAP2	7.45408e-31	0.344	B2M_567	B2M	2.10306e-36	0.609	AURKC_6795	AURKC	1.05127e-13	0.333	BST2_684	BST2	7.90287e-20	0.507	TAP1-r-Plus
ARF1_375	ARF1	2.11618e-05	0.134	B3GALT2_8707	B3GALT2	0.000737397	0.194	AVL9_23080	AVL9	3.91247e-05	0.194	BTBD6_90135	BTBD6	1.19782e-05	0.269	TAP1-r-Plus
ARFGAP1_55738	ARFGAP1	0.00190995	0.099	B3GALT4_8705	B3GALT4	1.07132e-05	0.247	AXL_558	AXL	7.11311e-13	0.322	BTC_685	BTC	6.1864e-11	0.382	TAP1-r-Plus
ARFGAP3_26286	ARFGAP3	2.48011e-05	0.133	B3GALT5_10317	B3GALT5	0.00850012	0.155	AZIN1_51582	AZIN1	0.00878742	0.129	BTG3_10950	BTG3	0.000120228	0.24	TAP1-r-Plus
ARHGAP10_79658	ARHGAP10	8.3759e-05	0.124	B3GNT3_10331	B3GNT3	0.0047145	0.166	B2M_567	B2M	1.8432e-68	0.679	BTK_695	BTK	7.30198e-25	0.559	TAP1-r-Plus
ARHGAP11A_9824	ARHGAP11A	1.18924e-15	0.244	B3GNT4_79369	B3GNT4	0.00426003	0.167	B3GALNT1_8706	B3GALNT1	7.97562e-10	0.28	BTLA_151888	BTLA	0.000169873	0.235	TAP1-r-Plus
ARHGAP11B_89839	ARHGAP11B	5.43749e-11	0.202	B3GNT7_93010	B3GNT7	6.15529e-10	0.333	B3GNT2_10678	B3GNT2	2.22368e-05	0.199	BTN2A2_10385	BTN2A2	7.03497e-09	0.344	TAP1-r-Plus
ARHGAP15_55843	ARHGAP15	1.67181e-54	0.45	B3GNT9_84752	B3GNT9	0.000171403	0.214	B3GNT3_10331	B3GNT3	0.000348062	0.17	BTN3A1_11119	BTN3A1	3.61134e-20	0.51	TAP1-r-Plus
ARHGAP17_55114	ARHGAP17	2.12523e-07	0.161	B4GALNT1_2583	B4GALNT1	3.35832e-08	0.302	B3GNT5_84002	B3GNT5	6.67385e-07	0.23	BTN3A2_11118	BTN3A2	3.283e-26	0.572	TAP1-r-Plus
ARHGAP18_93663	ARHGAP18	2.0544e-05	0.134	B4GALNT3_283358	B4GALNT3	0.00317574	0.172	B4GALNT1_2583	B4GALNT1	0.000249893	0.174	BTN3A3_10384	BTN3A3	1.32184e-30	0.61	TAP1-r-Plus
ARHGAP21_57584	ARHGAP21	4.27392e-05	0.129	B4GALT5_9334	B4GALT5	0.000881383	0.192	B4GALT1_2683	B4GALT1	0.000390465	0.169	C10orf10_11067	C10orf10	1.02301e-05	0.271	TAP1-r-Plus
ARHGAP22_58504	ARHGAP22	8.99715e-28	0.327	B9D2_80776	B9D2	0.00116433	0.188	BACH1_571	BACH1	3.91839e-05	0.194	C10orf116_10974	ADIRF	7.42823e-05	0.246	TAP1-r-Plus
ARHGAP25_9938	ARHGAP25	1.78474e-77	0.526	BACE2_25825	BACE2	3.88671e-06	0.258	BAK1_578	BAK1	1.75891e-22	0.424	C10orf11_83938	C10orf11	3.54502e-05	0.256	TAP1-r-Plus
ARHGAP26_23092	ARHGAP26	7.94359e-18	0.261	BAI2_576	ADGRB2	0.000229598	0.211	BARD1_580	BARD1	0.000880112	0.159	C10orf125_282969	FUOM	0.000751398	0.213	TAP1-r-Plus
ARHGAP27_201176	ARHGAP27	9.04735e-27	0.321	BAK1_578	BAK1	4.39547e-13	0.382	BAT5_7920	ABHD16A	0.00254348	0.146	C10orf128_170371	C10orf128	3.61563e-08	0.329	TAP1-r-Plus
ARHGAP30_257106	ARHGAP30	8.08741e-83	0.541	BANK1_55024	BANK1	1.07348e-09	0.329	BATF2_116071	BATF2	4.00363e-93	0.755	C10orf47_254427	PROSER2	0.000841676	0.211	TAP1-r-Plus
ARHGAP31_57514	ARHGAP31	3.03683e-09	0.183	BARX2_8538	BARX2	8.26326e-07	0.273	BATF3_55509	BATF3	1.37867e-16	0.366	C10orf54_64115	C10orf54	3.96949e-11	0.385	TAP1-r-Plus
ARHGAP4_393	ARHGAP4	5.78776e-27	0.322	BASP1_10409	BASP1	4.26061e-09	0.318	BATF_10538	BATF	9.39472e-16	0.357	C10orf55_414236	C10orf55	0.00015108	0.237	TAP1-r-Plus
ARHGAP9_64333	ARHGAP9	1.32475e-83	0.543	BAT5_7920	ABHD16A	0.000516278	0.2	BBS12_166379	BBS12	1.86635e-05	0.201	C10orf81_79949	PLEKHS1	8.50774e-10	0.362	TAP1-r-Plus
ARHGDIA_396	ARHGDIA	4.79427e-09	0.181	BATF2_116071	BATF2	7.92162e-33	0.584	BBX_56987	BBX	4.82676e-07	0.233	C10orf99_387695	C10orf99	0.00102027	0.208	TAP1-r-Plus
ARHGEF19_128272	ARHGEF19	0.00288982	0.095	BATF3_55509	BATF3	3.16711e-17	0.436	BCAP29_55973	BCAP29	1.14058e-08	0.261	C11orf48_79081	LBHD1	0.000422082	0.222	TAP1-r-Plus
ARHGEF1_9138	ARHGEF1	6.94436e-20	0.276	BATF_10538	BATF	8.26635e-14	0.392	BCAR3_8412	BCAR3	3.54191e-12	0.313	C11orf52_91894	C11orf52	1.26031e-05	0.268	TAP1-r-Plus
ARHGEF4_50649	ARHGEF4	1.32201e-14	0.235	BAX_581	BAX	0.00617197	0.161	BCAS4_55653	BCAS4	0.0085846	0.129	C11orf59_55004	LAMTOR1	7.53439e-05	0.246	TAP1-r-Plus
ARID3B_10620	ARID3B	4.97924e-05	0.128	BBC3_27113	BBC3	0.000891907	0.192	BCL10_8915	BCL10	1.45389e-07	0.242	C11orf68_83638	C11orf68	0.00427739	0.184	TAP1-r-Plus
ARID3C_138715	ARID3C	0.0071287	0.087	BBS12_166379	BBS12	0.000150659	0.216	BCL11B_64919	BCL11B	5.99306e-18	0.38	C11orf75_56935	SMCO4	5.31303e-06	0.278	TAP1-r-Plus
ARID5A_10865	ARID5A	0.000994289	0.105	BBS7_55212	BBS7	0.00526147	0.164	BCL2A1_597	BCL2A1	6.14459e-31	0.491	C11orf80_79703	C11orf80	1.33658e-05	0.268	TAP1-r-Plus
ARL11_115761	ARL11	1.41524e-08	0.176	BBX_56987	BBX	0.00329921	0.172	BCL2L12_83596	BCL2L12	3.76473e-05	0.194	C11orf83_790955	UQCC3	7.83573e-06	0.274	TAP1-r-Plus
ARL13A_392509	ARL13A	0.00403905	0.092	BCAR1_9564	BCAR1	0.00386143	0.169	BCL2L14_79370	BCL2L14	1.04646e-10	0.293	C11orf85_283129	C11orf85	0.00125445	0.205	TAP1-r-Plus
ARL14_80117	ARL14	1.06778e-16	0.253	BCAS4_55653	BCAS4	4.82347e-13	0.382	BCL2L1_598	BCL2L1	4.66851e-08	0.251	C12orf44_60673	ATG101	0.00563341	0.179	TAP1-r-Plus
ARL2BP_23568	ARL2BP	1.37508e-05	0.136	BCAT1_586	BCAT1	2.20085e-10	0.341	BCL7B_9275	BCL7B	0.000187596	0.177	C12orf59_120939	TMEM52B	2.94862e-18	0.488	TAP1-r-Plus
ARL2_402	ARL2	3.65321e-06	0.145	BCL10_8915	BCL10	9.90302e-05	0.221	BCMO1_53630	BCO1	0.00565627	0.135	C13orf31_144811	LACC1	2.46959e-08	0.333	TAP1-r-Plus
ARL4C_10123	ARL4C	7.27186e-27	0.322	BCL11A_53335	BCL11A	0.000593977	0.198	BEND4_389206	BEND4	8.17386e-09	0.264	C14orf109_26175	TMEM251	0.00392458	0.185	TAP1-r-Plus
ARL5B_221079	ARL5B	0.000415998	0.112	BCL11B_64919	BCL11B	9.51107e-17	0.43	BEND6_221336	BEND6	1.20844e-14	0.344	C14orf129_51527	GSKIP	0.00105279	0.208	TAP1-r-Plus
ARL6IP6_151188	ARL6IP6	0.00363172	0.093	BCL2A1_597	BCL2A1	5.30932e-23	0.499	BEST1_7439	BEST1	1.40388e-08	0.26	C14orf142_84520	C14orf142	8.76341e-05	0.244	TAP1-r-Plus
ARL9_132946	ARL9	1.38725e-34	0.364	BCL2L15_440603	BCL2L15	0.000226844	0.211	BEST3_144453	BEST3	0.000320462	0.171	C14orf147_171546	SPTSSA	0.000499306	0.219	TAP1-r-Plus
ARMC6_93436	ARMC6	1.14523e-10	0.199	BCL2_596	BCL2	4.30059e-08	0.299	BET3L_100128327	TRAPPC3L	2.52953e-06	0.219	C14orf182_283551	LINC01588	0.00364592	0.187	TAP1-r-Plus
ARNTL2_56938	ARNTL2	2.92975e-38	0.382	BCL3_602	BCL3	6.84488e-06	0.252	BFSP2_8419	BFSP2	4.9708e-13	0.324	C14orf72_145200	LINC00239	3.21449e-06	0.284	TAP1-r-Plus
ARPC1B_10095	ARPC1B	4.81727e-48	0.425	BCMO1_53630	BCO1	1.56176e-06	0.267	BHLHE22_27319	BHLHE22	0.000792207	0.161	C14orf73_91828	EXOC3L4	1.12201e-06	0.295	TAP1-r-Plus
ARPC2_10109	ARPC2	8.89245e-40	0.389	BCORL2_286554	BCORP1	6.52102e-09	0.315	BHLHE41_79365	BHLHE41	1.30525e-12	0.319	C15orf24_56851	EMC7	2.8082e-10	0.37	TAP1-r-Plus
ARPC3_10094	ARPC3	2.7699e-06	0.147	BEND4_389206	BEND4	7.79132e-08	0.294	BICC1_80114	BICC1	0.00511797	0.136	C15orf34_80072	HEXA-AS1	0.000415263	0.222	TAP1-r-Plus
ARPC4_10093	ARPC4	1.19018e-13	0.227	BEND6_221336	BEND6	0.00597835	0.162	BICD1_636	BICD1	3.93719e-09	0.269	C15orf48_84419	C15orf48	4.38755e-19	0.498	TAP1-r-Plus
ARPC5L_81873	ARPC5L	1.84214e-26	0.319	BEST1_7439	BEST1	4.18784e-05	0.231	BID_637	BID	0.000774131	0.161	C15orf53_400359	C15orf53	0.00109511	0.207	TAP1-r-Plus
ARPC5_10092	ARPC5	6.83815e-22	0.29	BET3L_100128327	TRAPPC3L	0.000986087	0.19	BIN1_274	BIN1	0.00113014	0.156	C15orf61_145853	C15orf61	0.00638816	0.176	TAP1-r-Plus
ARPM1_84517	ACTRT3	1.63868e-19	0.274	BFSP2_8419	BFSP2	0.000299729	0.207	BIN2_51411	BIN2	5.3048e-27	0.461	C15orf63_25764	HYPK	0.000357394	0.224	TAP1-r-Plus
ARRB2_409	ARRB2	5.57871e-44	0.408	BHLHE41_79365	BHLHE41	4.24272e-07	0.279	BIRC2_329	BIRC2	1.48073e-12	0.318	C16orf54_283897	C16orf54	2.32167e-17	0.477	TAP1-r-Plus
ARRDC2_27106	ARRDC2	1.60423e-11	0.207	BIN2_51411	BIN2	2.07957e-24	0.513	BIRC3_330	BIRC3	5.40115e-48	0.592	C16orf61_56942	CMC2	0.000982798	0.209	TAP1-r-Plus
ARRDC5_645432	ARRDC5	6.88615e-42	0.398	BIRC3_330	BIRC3	9.03021e-23	0.497	BIRC5_332	BIRC5	5.01296e-12	0.311	C17orf28_283987	HID1	0.00256579	0.193	TAP1-r-Plus
ARSA_410	ARSA	0.000221681	0.117	BIRC5_332	BIRC5	2.33363e-05	0.238	BIRC7_79444	BIRC7	0.00225967	0.147	C17orf58_284018	C17orf58	0.000803792	0.212	TAP1-r-Plus
ARSB_411	ARSB	9.10347e-14	0.228	BIRC7_79444	BIRC7	6.43864e-07	0.275	BLID_414899	BLID	0.00532816	0.136	C17orf60_284021	MILR1	1.79864e-15	0.452	TAP1-r-Plus
ARSF_416	ARSF	0.000664311	0.108	BLK_640	BLK	0.00879241	0.155	BLK_640	BLK	4.24899e-08	0.252	C17orf62_79415	C17orf62	8.43607e-05	0.245	TAP1-r-Plus
ARSI_340075	ARSI	6.44456e-06	0.141	BLM_641	BLM	0.00074079	0.194	BLM_641	BLM	4.11069e-05	0.193	C17orf87_388325	SCIMP	9.56898e-16	0.456	TAP1-r-Plus
ART3_419	ART3	6.16981e-41	0.394	BLVRA_644	BLVRA	6.92654e-09	0.314	BLNK_29760	BLNK	7.39758e-10	0.28	C17orf90_339229	OXLD1	1.20351e-05	0.269	TAP1-r-Plus
ASAP1_50807	ASAP1	3.46333e-05	0.13	BMP2K_55589	BMP2K	2.67827e-06	0.261	BLOC1S1_2647	BLOC1S1	0.00740611	0.131	C17orf95_124512	METTL23	0.000855758	0.211	TAP1-r-Plus
ASB2_51676	ASB2	2.65925e-59	0.467	BMP6_654	BMP6	0.00452698	0.166	BLVRB_645	BLVRB	0.00608915	0.134	C17orf99_100141515	C17orf99	0.00260046	0.193	TAP1-r-Plus
ASB9_140462	ASB9	1.05552e-07	0.165	BMPR1B_658	BMPR1B	0.000259712	0.209	BLZF1_8548	BLZF1	0.00371506	0.141	C18orf1_753	LDLRAD4	0.00153647	0.202	TAP1-r-Plus
ASCC1_51008	ASCC1	0.000190818	0.118	BNC2_54796	BNC2	0.000652787	0.196	BMI1_648	BMI1	0.00750364	0.131	C18orf25_147339	C18orf25	8.14622e-07	0.299	TAP1-r-Plus
ASCC2_84164	ASCC2	9.76016e-08	0.166	BNIP1_662	BNIP1	0.00537365	0.163	BMP1_649	BMP1	0.000213297	0.176	C18orf32_497661	C18orf32	9.48788e-05	0.243	TAP1-r-Plus
ASCC3_10973	ASCC3	7.47944e-06	0.14	BOLA2_552900	BOLA2	3.66812e-05	0.233	BMP2K_55589	BMP2K	1.70967e-10	0.29	C18orf56_494514	TYMSOS	6.20662e-06	0.277	TAP1-r-Plus
ASCL2_430	ASCL2	2.42782e-08	0.173	BRCA1_672	BRCA1	0.00367365	0.17	BNC1_646	BNC1	0.00174903	0.151	C18orf8_29919	C18orf8	3.83487e-06	0.282	TAP1-r-Plus
ASF1A_25842	ASF1A	1.95853e-07	0.162	BRD7_29117	BRD7	0.00386244	0.169	BNIP2_663	BNIP2	0.000265062	0.173	C19orf10_56005	MYDGF	1.97846e-06	0.289	TAP1-r-Plus
ASF1B_55723	ASF1B	2.58538e-20	0.279	BRE_9577	BRE	0.000941424	0.191	BOLA2_552900	BOLA2	0.00115332	0.156	C19orf22_91300	R3HDM4	2.00845e-05	0.263	TAP1-r-Plus
ASGR1_432	ASGR1	9.77626e-27	0.321	BRMS1_25855	BRMS1	5.02253e-05	0.229	BOLA3_388962	BOLA3	0.00388696	0.14	C19orf24_55009	C19orf24	3.95838e-08	0.328	TAP1-r-Plus
ASGR2_433	ASGR2	1.14245e-31	0.349	BRSK1_84446	BRSK1	0.000110491	0.22	BPGM_669	BPGM	2.79094e-05	0.197	C19orf28_126321	MFSD12	1.33935e-11	0.394	TAP1-r-Plus
ASIP_434	ASIP	1.58072e-08	0.175	BST2_684	BST2	8.19656e-10	0.331	BRCA1_672	BRCA1	3.59853e-09	0.269	C19orf35_374872	C19orf35	3.93981e-07	0.306	TAP1-r-Plus
ASNS_440	ASNS	5.72961e-16	0.247	BTBD10_84280	BTBD10	0.00118013	0.188	BRCA2_675	BRCA2	1.65392e-09	0.275	C19orf38_255809	C19orf38	8.21008e-07	0.299	TAP1-r-Plus
ASPG_374569	ASPG	0.00244316	0.097	BTBD12_84464	SLX4	0.00911164	0.154	BRI3BP_140707	BRI3BP	2.29842e-06	0.22	C19orf60_55049	C19orf60	0.00302349	0.19	TAP1-r-Plus
ASPHD2_57168	ASPHD2	7.00172e-26	0.316	BTBD9_114781	BTBD9	0.00656111	0.16	BRI3_25798	BRI3	2.101e-05	0.2	C19orf66_55337	C19orf66	3.71263e-18	0.487	TAP1-r-Plus
ASPM_259266	ASPM	3.00018e-16	0.249	BTC_685	BTC	0.000178477	0.214	BRIP1_83990	BRIP1	1.0552e-13	0.333	C19orf6_91304	TMEM259	0.00861561	0.17	TAP1-r-Plus
ASPSCR1_79058	ASPSCR1	0.000458214	0.111	BTF3L4_91408	BTF3L4	0.00157597	0.183	BST1_683	BST1	1.55911e-08	0.259	C1GALT1C1_29071	C1GALT1C1	1.23689e-10	0.377	TAP1-r-Plus
ASRGL1_80150	ASRGL1	3.21437e-08	0.172	BTK_695	BTK	5.59565e-22	0.489	BST2_684	BST2	4.47088e-17	0.371	C1QA_712	C1QA	4.40216e-25	0.561	TAP1-r-Plus
ASS1_445	ASS1	4.67672e-25	0.311	BTLA_151888	BTLA	8.14086e-20	0.466	BTBD10_84280	BTBD10	0.00222092	0.148	C1QB_713	C1QB	1.22542e-23	0.547	TAP1-r-Plus
ASZ1_136991	ASZ1	0.000556974	0.11	BTN1A1_696	BTN1A1	2.6819e-07	0.283	BTK_695	BTK	2.14238e-20	0.404	C1QC_714	C1QC	7.35333e-25	0.559	TAP1-r-Plus
ATAD2_29028	ATAD2	0.000243421	0.116	BTN2A1_11120	BTN2A1	9.37427e-10	0.33	BTLA_151888	BTLA	3.38698e-25	0.447	C1R_715	C1R	1.04691e-09	0.36	TAP1-r-Plus
ATAD3A_55210	ATAD3A	1.61799e-17	0.259	BTN2A2_10385	BTN2A2	2.85384e-28	0.548	BTN1A1_696	BTN1A1	3.70459e-05	0.194	C1S_716	C1S	1.26636e-10	0.377	TAP1-r-Plus
ATAD3B_83858	ATAD3B	1.62773e-11	0.207	BTN2A3_54718	BTN2A3P	1.53949e-08	0.308	BTN2A1_11120	BTN2A1	0.00079763	0.161	C1orf110_339512	C1orf110	0.000236187	0.23	TAP1-r-Plus
ATAD5_79915	ATAD5	0.0078401	0.086	BTN3A1_11119	BTN3A1	1.91479e-35	0.603	BTN2A2_10385	BTN2A2	1.20696e-20	0.407	C1orf122_127687	C1orf122	0.00724785	0.174	TAP1-r-Plus
ATF3_467	ATF3	7.96601e-11	0.2	BTN3A2_11118	BTN3A2	4.61866e-31	0.571	BTN2A3_54718	BTN2A3P	1.3922e-06	0.224	C1orf127_148345	C1orf127	2.37622e-05	0.261	TAP1-r-Plus
ATF4_468	ATF4	6.92341e-13	0.22	BTN3A3_10384	BTN3A3	2.60917e-26	0.531	BTN3A1_11119	BTN3A1	2.04385e-65	0.668	C1orf162_128346	C1orf162	2.42143e-22	0.534	TAP1-r-Plus
ATF5_22809	ATF5	3.083e-26	0.318	BUB1B_701	BUB1B	0.000546548	0.199	BTN3A2_11118	BTN3A2	9.34086e-47	0.586	C1orf170_84808	PERM1	0.00111795	0.207	TAP1-r-Plus
ATG3_64422	ATG3	6.55328e-37	0.375	BUB1_699	BUB1	8.47712e-06	0.249	BTN3A3_10384	BTN3A3	2.22137e-57	0.636	C1orf172_126695	KDF1	0.00848065	0.171	TAP1-r-Plus
ATG4C_84938	ATG4C	3.28639e-07	0.159	C10orf54_64115	C10orf54	1.25099e-07	0.29	BUB1B_701	BUB1B	1.20998e-07	0.244	C1orf177_163747	C1orf177	0.001687	0.2	TAP1-r-Plus
ATG5_9474	ATG5	1.35882e-05	0.136	C10orf55_414236	C10orf55	7.94086e-07	0.273	BUB1_699	BUB1	1.40381e-14	0.343	C1orf200_644997	PIK3CD-AS1	1.32918e-12	0.41	TAP1-r-Plus
ATG7_10533	ATG7	0.00153776	0.101	C10orf81_79949	PLEKHS1	3.73162e-08	0.301	BUB3_9184	BUB3	4.95527e-08	0.251	C1orf210_149466	C1orf210	8.17088e-06	0.273	TAP1-r-Plus
ATG9A_79065	ATG9A	2.36634e-06	0.147	C11orf17_56672	AKIP1	1.65943e-05	0.242	BUD13_84811	BUD13	0.0082534	0.129	C1orf212_113444	SMIM12	0.000330314	0.226	TAP1-r-Plus
ATG9B_285973	ATG9B	0.000330798	0.114	C11orf21_29125	C11orf21	1.20961e-12	0.376	BVES_11149	BVES	0.00393233	0.14	C1orf31_388753	COA6	0.000144937	0.237	TAP1-r-Plus
ATL2_64225	ATL2	4.33529e-06	0.144	C11orf41_25758	KIAA1549L	0.00698327	0.159	BZW1_9689	BZW1	4.90803e-07	0.233	C1orf38_9473	THEMIS2	8.31014e-05	0.245	TAP1-r-Plus
ATOH7_220202	ATOH7	7.97954e-08	0.167	C11orf45_219833	C11orf45	1.82405e-10	0.342	C10orf10_11067	C10orf10	0.00239935	0.147	C1orf43_25912	C1orf43	0.000349671	0.225	TAP1-r-Plus
ATOX1_475	ATOX1	5.9988e-12	0.211	C11orf49_79096	C11orf49	0.00717291	0.158	C10orf119_79892	MCMBP	0.00531466	0.136	C1orf54_79630	C1orf54	2.67201e-05	0.259	TAP1-r-Plus
ATP10A_57194	ATP10A	6.9645e-07	0.155	C11orf59_55004	LAMTOR1	0.00129983	0.186	C10orf125_282969	FUOM	1.8923e-17	0.375	C20orf197_284756	C20orf197	0.0048408	0.181	TAP1-r-Plus
ATP10B_23120	ATP10B	2.96537e-14	0.232	C11orf63_79864	C11orf63	2.98813e-07	0.282	C10orf128_170371	C10orf128	5.74373e-10	0.282	C20orf24_55969	C20orf24	0.000263724	0.229	TAP1-r-Plus
ATP11A_23250	ATP11A	3.83359e-11	0.203	C11orf80_79703	C11orf80	0.000305594	0.207	C10orf54_64115	C10orf54	1.15699e-17	0.377	C21orf63_59271	EVA1C	6.78307e-19	0.496	TAP1-r-Plus
ATP11B_23200	ATP11B	1.41045e-11	0.208	C11orf82_220042	DDIAS	0.000114704	0.219	C10orf55_414236	C10orf55	8.72416e-13	0.321	C22orf13_83606	GUCD1	4.47584e-05	0.253	TAP1-r-Plus
ATP11C_286410	ATP11C	1.76757e-15	0.243	C12orf23_90488	TMEM263	0.00109315	0.189	C10orf78_119392	SFR1	9.1817e-06	0.207	C22orf25_128989	TANGO2	0.000359595	0.224	TAP1-r-Plus
ATP13A1_57130	ATP13A1	3.37833e-09	0.183	C12orf32_83695	RHNO1	4.7563e-05	0.23	C11orf17_56672	AKIP1	0.0016292	0.152	C22orf9_23313	KIAA0930	5.88528e-06	0.277	TAP1-r-Plus
ATP13A5_344905	ATP13A5	0.000430052	0.112	C12orf36_283422	LINC01559	2.23271e-05	0.239	C11orf21_29125	C11orf21	4.17043e-13	0.325	C2CD2L_9854	C2CD2L	2.31947e-07	0.312	TAP1-r-Plus
ATP1A3_478	ATP1A3	3.52691e-14	0.232	C12orf44_60673	ATG101	0.000404637	0.203	C11orf45_219833	C11orf45	0.00188256	0.15	C2CD4A_145741	C2CD4A	0.000215143	0.232	TAP1-r-Plus
ATP1B3_483	ATP1B3	3.00462e-25	0.312	C12orf49_79794	C12orf49	0.000288098	0.208	C11orf63_79864	C11orf63	0.00282599	0.145	C2CD4B_388125	C2CD4B	3.14305e-10	0.37	TAP1-r-Plus
ATP2B3_492	ATP2B3	0.00267035	0.096	C12orf4_57102	C12orf4	5.63289e-06	0.254	C11orf68_83638	C11orf68	1.13921e-05	0.205	C2_717	C2	2.78261e-22	0.534	TAP1-r-Plus
ATP2C1_27032	ATP2C1	0.00675686	0.087	C12orf59_120939	TMEM52B	0.00163585	0.183	C11orf73_51501	C11orf73	0.006163	0.134	C2orf85_285093	RTP5	0.000159853	0.236	TAP1-r-Plus
ATP5B_506	ATP5B	8.71808e-05	0.124	C12orf5_57103	TIGAR	0.00182761	0.181	C11orf82_220042	DDIAS	2.51947e-14	0.34	C3AR1_719	C3AR1	5.71256e-19	0.497	TAP1-r-Plus
ATP5C1_509	ATP5C1	6.50202e-17	0.254	C12orf63_374467	CFAP54	1.18188e-09	0.328	C11orf86_254439	C11orf86	4.69491e-05	0.192	C3_718	C3	1.59774e-10	0.375	TAP1-r-Plus
ATP5EP2_432369	ATP5EP2	0.0049266	0.09	C12orf70_341346	SMCO2	1.82937e-12	0.373	C12orf11_55726	ASUN	6.30901e-10	0.281	C3orf37_56941	HMCES	0.00519199	0.18	TAP1-r-Plus
ATP5E_514	ATP5E	0.00139839	0.102	C12orf74_338809	C12orf74	0.00831587	0.156	C12orf29_91298	C12orf29	2.18176e-06	0.22	C3orf55_152078	PQLC2L	0.000260296	0.229	TAP1-r-Plus
ATP5F1_515	ATP5F1	0.00173512	0.1	C12orf75_387882	C12orf75	3.74632e-08	0.301	C12orf32_83695	RHNO1	0.00830274	0.129	C4A_720	C4A	0.000353566	0.225	TAP1-r-Plus
ATP5G1_516	ATP5G1	0.000718141	0.107	C13orf18_80183	KIAA0226L	4.59961e-16	0.422	C12orf35_55196	KIAA1551	5.60838e-13	0.324	C4orf32_132720	C4orf32	3.24033e-12	0.404	TAP1-r-Plus
ATP5G3_518	ATP5G3	1.20018e-18	0.267	C13orf23_80209	PROSER1	0.00542815	0.163	C12orf36_283422	LINC01559	0.000720526	0.162	C4orf33_132321	C4orf33	8.7324e-05	0.244	TAP1-r-Plus
ATP5J2_9551	ATP5J2	2.35215e-11	0.206	C13orf29_283487	LINC00346	0.00359214	0.17	C12orf41_54934	KANSL2	4.03305e-05	0.193	C5AR1_728	C5AR1	1.70777e-07	0.314	TAP1-r-Plus
ATP5J_522	ATP5J	0.000228391	0.117	C13orf31_144811	LACC1	0.000252413	0.209	C12orf43_64897	C12orf43	3.80423e-07	0.235	C5orf20_140947	DCANP1	2.62949e-13	0.421	TAP1-r-Plus
ATP5L_10632	ATP5L	2.38253e-08	0.173	C13orf37_440145	MZT1	0.00207637	0.179	C12orf48_55010	PARPBP	3.57206e-07	0.235	C5orf28_64417	C5orf28	0.00759372	0.173	TAP1-r-Plus
ATP5O_539	ATP5O	4.62003e-05	0.128	C14orf129_51527	GSKIP	1.94924e-05	0.24	C12orf4_57102	C12orf4	1.14707e-09	0.277	C5orf32_84418	CYSTM1	0.000323748	0.226	TAP1-r-Plus
ATP6V0A4_50617	ATP6V0A4	9.75892e-05	0.123	C14orf174_161394	SAMD15	0.00466324	0.166	C12orf59_120939	TMEM52B	2.13893e-12	0.316	C5orf39_389289	ANXA2R	4.30736e-09	0.348	TAP1-r-Plus
ATP6V0B_533	ATP6V0B	0.000527711	0.11	C14orf64_388011	LINC01550	7.06899e-07	0.274	C12orf5_57103	TIGAR	9.40121e-06	0.207	C5orf56_441108	C5orf56	3.40516e-23	0.543	TAP1-r-Plus
ATP6V0D1_9114	ATP6V0D1	5.25302e-08	0.169	C14orf72_145200	LINC00239	0.000108296	0.22	C12orf60_144608	C12orf60	3.4862e-06	0.216	C5orf58_133874	C5orf58	6.29968e-05	0.248	TAP1-r-Plus
ATP6V0E1_8992	ATP6V0E1	0.00636205	0.088	C14orf80_283643	C14orf80	1.99806e-05	0.24	C12orf63_374467	CFAP54	8.53417e-05	0.186	C6orf105_84830	ADTRP	3.33946e-05	0.257	TAP1-r-Plus
ATP6V1B2_526	ATP6V1B2	1.18797e-16	0.252	C15orf39_56905	C15orf39	0.000165044	0.215	C12orf70_341346	SMCO2	4.23625e-25	0.446	C6orf106_64771	C6orf106	0.000376141	0.224	TAP1-r-Plus
ATP6V1C2_245973	ATP6V1C2	2.36534e-21	0.287	C15orf42_90381	TICRR	0.000496617	0.2	C13orf16_121793	TEX29	0.00168272	0.151	C6orf108_10591	DNPH1	0.000120199	0.24	TAP1-r-Plus
ATP6V1E2_90423	ATP6V1E2	0.00776319	0.086	C15orf48_84419	C15orf48	2.2772e-08	0.305	C13orf18_80183	KIAA0226L	6.27843e-11	0.296	C6orf127_340204	CLPSL1	0.000616801	0.216	TAP1-r-Plus
ATP6V1F_9296	ATP6V1F	2.43643e-10	0.195	C15orf53_400359	C15orf53	5.18737e-07	0.277	C13orf27_93081	TEX30	4.34406e-08	0.252	C6orf136_221545	C6orf136	0.000557373	0.218	TAP1-r-Plus
ATP8A1_10396	ATP8A1	5.9041e-05	0.127	C15orf57_90416	C15orf57	1.02091e-07	0.292	C13orf29_283487	LINC00346	0.00128959	0.155	C6orf150_115004	MB21D1	2.63505e-07	0.31	TAP1-r-Plus
ATP8B4_79895	ATP8B4	4.1024e-08	0.17	C16orf54_283897	C16orf54	6.35802e-20	0.467	C13orf31_144811	LACC1	1.26577e-10	0.291	C6orf192_116843	SLC18B1	0.000376116	0.224	TAP1-r-Plus
ATXN2L_11273	ATXN2L	0.00076723	0.107	C16orf57_79650	USB1	4.54349e-12	0.367	C13orf34_79866	BORA	6.46492e-08	0.249	C6orf1_221491	C6orf1	2.58347e-09	0.352	TAP1-r-Plus
ATXN7L2_127002	ATXN7L2	1.75358e-11	0.207	C16orf59_80178	C16orf59	0.000126104	0.218	C13orf37_440145	MZT1	0.00622478	0.134	C6orf223_221416	C6orf223	8.12381e-06	0.273	TAP1-r-Plus
AUP1_550	AUP1	3.31378e-16	0.249	C16orf74_404550	C16orf74	0.00179826	0.181	C14orf106_55320	MIS18BP1	0.000302689	0.172	C6orf58_352999	C6orf58	0.000932859	0.21	TAP1-r-Plus
AURKAIP1_54998	AURKAIP1	2.46271e-05	0.133	C16orf75_116028	RMI2	7.47682e-05	0.225	C14orf118_55668	GPATCH2L	6.1648e-08	0.249	C6orf62_81688	C6orf62	2.07614e-07	0.313	TAP1-r-Plus
AURKAPS1_6791	AURKAPS1	1.22666e-19	0.275	C16orf88_400506	KNOP1	0.00167634	0.182	C14orf129_51527	GSKIP	0.00589284	0.134	C8orf38_137682	NDUFAF6	0.000445483	0.221	TAP1-r-Plus
AURKA_6790	AURKA	1.43944e-27	0.326	C16orf91_283951	C16orf91	0.00689318	0.159	C14orf139_79686	LINC00341	1.49915e-06	0.223	C8orf47_203111	ERICH5	1.19674e-05	0.269	TAP1-r-Plus
AURKB_9212	AURKB	5.73921e-37	0.376	C16orf93_90835	C16orf93	3.66363e-07	0.28	C14orf142_84520	C14orf142	0.0078173	0.13	C8orf55_51337	THEM6	0.00022452	0.231	TAP1-r-Plus
AURKC_6795	AURKC	0.000111612	0.122	C17orf28_283987	HID1	0.00236033	0.177	C14orf143_90141	EFCAB11	0.000188181	0.177	C8orf59_401466	C8orf59	0.00849763	0.171	TAP1-r-Plus
AVEN_57099	AVEN	2.14009e-17	0.258	C17orf53_78995	C17orf53	0.000346838	0.205	C14orf145_145508	CEP128	1.35858e-08	0.26	C8orf76_84933	C8orf76	0.000433023	0.221	TAP1-r-Plus
AVPI1_60370	AVPI1	2.99229e-12	0.214	C17orf59_54785	C17orf59	0.000956754	0.191	C14orf149_112849	L3HYPDH	3.45901e-07	0.236	C8orf80_389643	NUGGC	1.3854e-11	0.393	TAP1-r-Plus
AWAT2_158835	AWAT2	0.00115414	0.103	C17orf60_284021	MILR1	2.49741e-15	0.413	C14orf156_81892	SLIRP	0.00858643	0.129	C8orf85_441376	AARD	0.000233171	0.231	TAP1-r-Plus
AXL_558	AXL	0.000275975	0.115	C17orf62_79415	C17orf62	5.11253e-07	0.277	C14orf182_283551	LINC01588	3.50815e-15	0.35	C9orf100_84904	ARHGEF39	0.00296058	0.19	TAP1-r-Plus
AZI1_22994	CEP131	0.0012992	0.102	C17orf66_256957	HEATR9	2.87239e-06	0.261	C14orf33_100129075	KTN1-AS1	0.00912536	0.128	C9orf103_414328	IDNK	0.00215274	0.196	TAP1-r-Plus
B2M_567	B2M	9.9137e-234	0.792	C17orf87_388325	SCIMP	1.23219e-19	0.464	C14orf34_645687	LINC00520	6.35318e-06	0.211	C9orf123_90871	TMEM261	0.00399858	0.185	TAP1-r-Plus
B3GALT2_8707	B3GALT2	1.39852e-06	0.151	C17orf96_100170841	C17orf96	0.00362604	0.17	C14orf49_161176	SYNE3	1.01996e-15	0.356	C9orf139_401563	C9orf139	8.83718e-06	0.273	TAP1-r-Plus
B3GALT4_8705	B3GALT4	0.000182421	0.118	C18orf10_25941	TPGS2	7.56623e-05	0.224	C14orf64_388011	LINC01550	9.07052e-05	0.185	C9orf16_79095	C9orf16	0.00505274	0.181	TAP1-r-Plus
B3GAT1_27087	B3GAT1	5.34213e-13	0.221	C18orf54_162681	C18orf54	0.000101381	0.221	C14orf73_91828	EXOC3L4	4.39101e-16	0.36	C9orf21_195827	AAED1	1.35801e-07	0.317	TAP1-r-Plus
B3GAT3_26229	B3GAT3	4.59861e-05	0.128	C18orf8_29919	C18orf8	8.99198e-07	0.272	C14orf80_283643	C14orf80	3.08181e-05	0.196	C9orf23_138716	RPP25L	0.000375468	0.224	TAP1-r-Plus
B3GNT3_10331	B3GNT3	5.38496e-14	0.23	C19orf22_91300	R3HDM4	0.000620866	0.197	C15orf21_283651	HMGN2P46	0.00889237	0.128	C9orf25_203259	FAM219A	0.00355892	0.187	TAP1-r-Plus
B3GNT4_79369	B3GNT4	1.85128e-14	0.234	C19orf23_148046	CIRBP-AS1	0.000606385	0.197	C15orf23_90417	KNSTRN	0.000658133	0.163	C9orf46_55848	PLGRKT	9.37224e-11	0.379	TAP1-r-Plus
B3GNT5_84002	B3GNT5	6.98221e-24	0.303	C19orf28_126321	MFSD12	7.37719e-06	0.251	C15orf27_123591	C15orf27	2.56786e-08	0.256	C9orf53_51198	CDKN2A-AS1	0.000268942	0.228	TAP1-r-Plus
B3GNT7_93010	B3GNT7	2.29891e-31	0.347	C19orf35_374872	C19orf35	7.16231e-09	0.314	C15orf41_84529	C15orf41	4.99799e-07	0.233	C9orf66_157983	C9orf66	0.00921197	0.169	TAP1-r-Plus
B3GNTL1_146712	B3GNTL1	8.8405e-05	0.124	C19orf38_255809	C19orf38	6.01579e-15	0.408	C15orf42_90381	TICRR	6.05753e-07	0.231	C9orf89_84270	C9orf89	0.000149007	0.237	TAP1-r-Plus
B4GALNT1_2583	B4GALNT1	2.0804e-06	0.148	C19orf40_91442	C19orf40	0.000227139	0.211	C15orf48_84419	C15orf48	7.42058e-19	0.389	C9orf91_203197	C9orf91	1.66891e-06	0.291	TAP1-r-Plus
B4GALT2_8704	B4GALT2	4.89185e-05	0.128	C19orf59_199675	MCEMP1	0.00147315	0.184	C15orf53_400359	C15orf53	2.79959e-23	0.431	C9orf95_54981	NMRK1	3.67205e-06	0.283	TAP1-r-Plus
B4GALT3_8703	B4GALT3	2.71156e-05	0.132	C19orf61_56006	SMG9	0.00108305	0.189	C16orf54_283897	C16orf54	2.51082e-17	0.374	CA12_771	CA12	7.28791e-05	0.246	TAP1-r-Plus
B4GALT4_8702	B4GALT4	1.47265e-05	0.136	C19orf66_55337	C19orf66	0.00125321	0.187	C16orf57_79650	USB1	0.00161472	0.152	CA2_760	CA2	0.000998626	0.209	TAP1-r-Plus
B4GALT5_9334	B4GALT5	1.18252e-08	0.177	C1QA_712	C1QA	5.93896e-24	0.508	C16orf61_56942	CMC2	0.000278284	0.173	CA5BP_340591	CA5BP1	0.00558649	0.179	TAP1-r-Plus
BAAT_570	BAAT	0.00779574	0.086	C1QB_713	C1QB	2.40244e-27	0.54	C16orf74_404550	C16orf74	1.66144e-06	0.223	CABP4_57010	CABP4	0.00108304	0.207	TAP1-r-Plus
BACE2_25825	BACE2	4.84554e-23	0.298	C1QC_714	C1QC	1.56442e-25	0.524	C16orf75_116028	RMI2	1.02907e-07	0.245	CACNA2D4_93589	CACNA2D4	2.37754e-07	0.311	TAP1-r-Plus
BACH2_60468	BACH2	0.000592789	0.109	C1QTNF1_114897	C1QTNF1	0.00989024	0.153	C17orf42_79736	TEFM	5.00685e-05	0.191	CADPS2_93664	CADPS2	0.00537191	0.18	TAP1-r-Plus
BAG2_9532	BAG2	1.29576e-14	0.236	C1orf110_339512	C1orf110	0.00475891	0.165	C17orf49_124944	C17orf49	0.00641622	0.133	CAGE1_285782	CAGE1	0.00201202	0.197	TAP1-r-Plus
BAIAP2L2_80115	BAIAP2L2	2.21179e-18	0.265	C1orf113_79729	SH3D21	1.24038e-05	0.245	C17orf53_78995	C17orf53	1.92853e-05	0.2	CALCOCO2_10241	CALCOCO2	1.98084e-10	0.373	TAP1-r-Plus
BAK1_578	BAK1	3.30628e-59	0.467	C1orf116_79098	C1orf116	0.00973775	0.153	C17orf58_284018	C17orf58	0.00292583	0.144	CALHM2_51063	CALHM2	3.69869e-05	0.255	TAP1-r-Plus
BANF1_8815	BANF1	0.000246275	0.116	C1orf122_127687	C1orf122	0.00138978	0.185	C17orf60_284021	MILR1	9.52857e-25	0.443	CALML5_51806	CALML5	0.00258782	0.193	TAP1-r-Plus
BANK1_55024	BANK1	1.76221e-33	0.358	C1orf126_200197	TMEM51-AS1	0.0021167	0.179	C17orf66_256957	HEATR9	5.59948e-12	0.31	CALR_811	CALR	3.44388e-05	0.256	TAP1-r-Plus
BANP_54971	BANP	1.78747e-07	0.162	C1orf127_148345	C1orf127	3.43635e-07	0.281	C17orf67_339210	C17orf67	8.22552e-05	0.186	CAMK4_814	CAMK4	0.000754545	0.213	TAP1-r-Plus
BARX1_56033	BARX1	1.86228e-08	0.174	C1orf135_79000	AUNIP	3.71465e-05	0.233	C17orf79_55352	COPRS	6.8211e-05	0.188	CAP1_10487	CAP1	6.41482e-05	0.248	TAP1-r-Plus
BASP1_10409	BASP1	0.00226219	0.098	C1orf144_26099	SZRD1	6.53496e-07	0.275	C17orf87_388325	SCIMP	1.32297e-24	0.442	CAPG_822	CAPG	1.64396e-05	0.265	TAP1-r-Plus
BAT2_7916	PRRC2A	6.83819e-06	0.141	C1orf159_54991	C1orf159	0.00102895	0.19	C17orf88_23591	FAM215A	0.00432347	0.139	CAPN1_823	CAPN1	4.64671e-06	0.28	TAP1-r-Plus
BAT3_7917	BAG6	1.33176e-10	0.198	C1orf162_128346	C1orf162	6.15814e-19	0.456	C17orf96_100170841	C17orf96	0.00176	0.151	CAPZA1_829	CAPZA1	0.0046264	0.182	TAP1-r-Plus
BAT5_7920	ABHD16A	3.63331e-16	0.248	C1orf170_84808	PERM1	3.4405e-07	0.281	C17orf99_100141515	C17orf99	0.00195395	0.149	CARD14_79092	CARD14	0.00201155	0.197	TAP1-r-Plus
BATF2_116071	BATF2	2.36215e-220	0.778	C1orf187_374946	DRAXIN	0.000302041	0.207	C18orf18_147525	LINC00526	0.00624185	0.134	CARD16_114769	CARD16	3.32992e-28	0.59	TAP1-r-Plus
BATF3_55509	BATF3	4.63765e-59	0.467	C1orf200_644997	PIK3CD-AS1	5.15837e-21	0.479	C18orf19_125228	FAM210A	3.76509e-05	0.194	CARD17_440068	CARD17	1.91539e-07	0.313	TAP1-r-Plus
BATF_10538	BATF	2.35116e-08	0.173	C1orf204_284677	C1orf204	4.66947e-05	0.23	C18orf54_162681	C18orf54	1.12039e-06	0.226	CARD6_84674	CARD6	1.30496e-13	0.425	TAP1-r-Plus
BAX_581	BAX	2.93665e-14	0.232	C1orf216_127703	C1orf216	0.0032421	0.172	C18orf8_29919	C18orf8	0.000909648	0.159	CARD9_64170	CARD9	2.85642e-07	0.309	TAP1-r-Plus
BAZ1A_11177	BAZ1A	1.41602e-05	0.136	C1orf38_9473	THEMIS2	1.30062e-22	0.495	C19orf12_83636	C19orf12	3.11699e-05	0.196	CASP10_843	CASP10	8.55406e-12	0.397	TAP1-r-Plus
BBOX1_8424	BBOX1	3.58661e-11	0.204	C1orf52_148423	C1orf52	0.00777959	0.157	C19orf25_148223	C19orf25	0.00741659	0.131	CASP1_834	CASP1	1.94667e-42	0.692	TAP1-r-Plus
BCAP31_10134	BCAP31	0.00089966	0.106	C1orf54_79630	C1orf54	2.13195e-15	0.414	C19orf28_126321	MFSD12	8.45599e-11	0.294	CASP4_837	CASP4	5.93554e-19	0.496	TAP1-r-Plus
BCAS2_10286	BCAS2	5.08537e-05	0.128	C1orf59_113802	HENMT1	9.67692e-05	0.221	C19orf35_374872	C19orf35	4.46469e-08	0.251	CASP5_838	CASP5	5.99118e-13	0.415	TAP1-r-Plus
BCAS4_55653	BCAS4	0.000563131	0.109	C1orf61_10485	C1orf61	0.00107502	0.189	C19orf38_255809	C19orf38	6.33444e-24	0.436	CASP6_839	CASP6	0.00481263	0.182	TAP1-r-Plus
BCAT1_586	BCAT1	2.0821e-12	0.216	C1orf87_127795	C1orf87	0.00340925	0.171	C19orf40_91442	C19orf40	1.48595e-06	0.224	CASP7_840	CASP7	2.10435e-08	0.334	TAP1-r-Plus
BCL11A_53335	BCL11A	1.1688e-28	0.332	C1orf91_56063	TMEM234	1.67555e-05	0.242	C19orf66_55337	C19orf66	1.58106e-15	0.354	CASP8_841	CASP8	1.24019e-07	0.318	TAP1-r-Plus
BCL11B_64919	BCL11B	3.92123e-55	0.452	C1orf94_84970	C1orf94	0.00342863	0.171	C19orf71_100128569	C19orf71	0.00452883	0.138	CASS4_57091	CASS4	0.00586327	0.178	TAP1-r-Plus
BCL2A1_597	BCL2A1	7.59709e-121	0.631	C1orf9_51430	SUCO	0.00098288	0.19	C1GALT1_56913	C1GALT1	6.61784e-11	0.295	CATSPER1_117144	CATSPER1	1.14783e-10	0.377	TAP1-r-Plus
BCL2L10_10017	BCL2L10	2.52475e-07	0.16	C20orf103_24141	LAMP5	9.55454e-07	0.271	C1QA_712	C1QA	7.54573e-40	0.548	CBR1_873	CBR1	7.0018e-11	0.381	TAP1-r-Plus
BCL2L12_83596	BCL2L12	4.74012e-13	0.222	C20orf114_92747	BPIFB1	0.0021968	0.178	C1QB_713	C1QB	3.55752e-38	0.538	CBR3_874	CBR3	1.96121e-23	0.545	TAP1-r-Plus
BCL2L14_79370	BCL2L14	1.29713e-69	0.502	C20orf118_140711	TLDC2	0.000907616	0.191	C1QC_714	C1QC	2.08721e-40	0.551	CBWD6_644019	CBWD6	0.0046103	0.182	TAP1-r-Plus
BCL3_602	BCL3	2.16628e-06	0.148	C20orf134_170487	ACTL10	0.000234576	0.21	C1QL1_10882	C1QL1	2.0263e-06	0.221	CBX7_23492	CBX7	0.00783283	0.172	TAP1-r-Plus
BCL7B_9275	BCL7B	1.9958e-08	0.174	C20orf195_79025	C20orf195	0.000974024	0.19	C1QTNF1_114897	C1QTNF1	5.29009e-05	0.19	CC2D1B_200014	CC2D1B	0.00114593	0.206	TAP1-r-Plus
BCL9L_283149	BCL9L	0.00233234	0.097	C20orf196_149840	C20orf196	0.00899055	0.154	C1QTNF6_114904	C1QTNF6	2.59668e-09	0.272	CCBP2_1238	ACKR2	0.00308177	0.19	TAP1-r-Plus
BCMO1_53630	BCO1	1.0872e-21	0.289	C20orf24_55969	C20orf24	0.00134879	0.186	C1R_715	C1R	1.9446e-18	0.385	CCDC107_203260	CCDC107	1.11551e-06	0.295	TAP1-r-Plus
BCS1L_617	BCS1L	1.31121e-05	0.137	C21orf130_284835	LINC00323	0.00121259	0.187	C1S_716	C1S	2.52792e-18	0.384	CCDC109B_55013	CCDC109B	6.20695e-30	0.604	TAP1-r-Plus
BEND3_57673	BEND3	7.55039e-05	0.125	C21orf15_54094	CYP4F29P	8.62286e-05	0.223	C1orf103_55791	LRIF1	0.000177121	0.178	CCDC137_339230	CCDC137	0.00639371	0.176	TAP1-r-Plus
BEND4_389206	BEND4	9.20537e-32	0.349	C21orf96_80215	RUNX1-IT1	0.000704929	0.195	C1orf112_55732	C1orf112	3.83777e-07	0.235	CCDC22_28952	CCDC22	0.00672878	0.175	TAP1-r-Plus
BEND6_221336	BEND6	2.33313e-08	0.173	C22orf25_128989	TANGO2	5.39505e-05	0.229	C1orf126_200197	TMEM51-AS1	0.00041553	0.168	CCDC28A_25901	CCDC28A	0.00402514	0.185	TAP1-r-Plus
BEST1_7439	BEST1	0.0011141	0.104	C22orf26_55267	PRR34	0.000188336	0.213	C1orf135_79000	AUNIP	6.52992e-08	0.249	CCDC47_57003	CCDC47	8.89778e-05	0.244	TAP1-r-Plus
BET3L_100128327	TRAPPC3L	1.18487e-26	0.32	C22orf34_348645	C22orf34	6.64092e-05	0.226	C1orf144_26099	SZRD1	0.000113742	0.183	CCDC69_26112	CCDC69	4.35877e-06	0.281	TAP1-r-Plus
BFSP2_8419	BFSP2	1.67215e-12	0.217	C22orf9_23313	KIAA0930	0.00278516	0.174	C1orf162_128346	C1orf162	3.15297e-16	0.362	CCDC85B_11007	CCDC85B	0.00770997	0.173	TAP1-r-Plus
BHLHA15_168620	BHLHA15	1.63727e-12	0.217	C2CD2L_9854	C2CD2L	2.35621e-07	0.284	C1orf174_339448	C1orf174	6.30113e-06	0.211	CCDC88B_283234	CCDC88B	0.0004593	0.221	TAP1-r-Plus
BHLHE22_27319	BHLHE22	9.00261e-10	0.189	C2CD2_25966	C2CD2	4.93122e-05	0.23	C1orf187_374946	DRAXIN	3.63695e-07	0.235	CCDC90A_63933	MCUR1	7.65874e-06	0.274	TAP1-r-Plus
BICD1_636	BICD1	0.00197082	0.099	C2CD4A_145741	C2CD4A	2.04359e-05	0.24	C1orf200_644997	PIK3CD-AS1	2.57174e-18	0.384	CCL11_6356	CCL11	1.71878e-07	0.314	TAP1-r-Plus
BID_637	BID	2.23174e-24	0.306	C2CD4C_126567	C2CD4C	0.000986375	0.19	C1orf212_113444	SMIM12	3.63081e-08	0.253	CCL13_6357	CCL13	2.49e-13	0.421	TAP1-r-Plus
BIN1_274	BIN1	3.83381e-41	0.395	C2orf18_54978	SLC35F6	0.000524598	0.199	C1orf216_127703	C1orf216	0.000270809	0.173	CCL17_6361	CCL17	3.53358e-05	0.256	TAP1-r-Plus
BIN2_51411	BIN2	4.68453e-100	0.585	C2orf27A_29798	C2orf27A	0.00201634	0.179	C1orf220_400798	C1orf220	0.00886224	0.128	CCL18_6362	CCL18	4.64908e-06	0.28	TAP1-r-Plus
BIRC2_329	BIRC2	1.47455e-10	0.198	C2orf39_92749	DRC1	0.00159995	0.183	C1orf38_9473	THEMIS2	6.81206e-16	0.358	CCL19_6363	CCL19	2.70328e-10	0.371	TAP1-r-Plus
BIRC3_330	BIRC3	2.44598e-104	0.595	C2orf48_348738	C2orf48	6.10057e-06	0.253	C1orf54_79630	C1orf54	5.27182e-22	0.419	CCL20_6364	CCL20	3.64166e-09	0.35	TAP1-r-Plus
BIRC5_332	BIRC5	1.36029e-26	0.32	C2orf50_130813	C2orf50	0.00106729	0.189	C1orf59_113802	HENMT1	3.55237e-06	0.216	CCL22_6367	CCL22	7.34448e-14	0.429	TAP1-r-Plus
BIRC7_79444	BIRC7	3.82446e-11	0.203	C2orf65_130951	M1AP	5.48214e-09	0.316	C1orf61_10485	C1orf61	0.00242607	0.147	CCL23_6368	CCL23	0.000574332	0.217	TAP1-r-Plus
BLK_640	BLK	4.9472e-37	0.376	C2orf70_339778	C2orf70	0.000317519	0.206	C1orf96_126731	CCSAP	1.17922e-06	0.225	CCL25_6370	CCL25	7.24061e-07	0.3	TAP1-r-Plus
BLM_641	BLM	1.23591e-18	0.267	C2orf81_388963	C2orf81	1.05923e-05	0.247	C20orf111_51526	OSER1	1.53445e-06	0.223	CCL28_56477	CCL28	0.00557224	0.179	TAP1-r-Plus
BLNK_29760	BLNK	0.000115193	0.122	C2orf85_285093	RTP5	1.44237e-24	0.514	C20orf118_140711	TLDC2	1.49165e-09	0.275	CCL2_6347	CCL2	1.40563e-19	0.504	TAP1-r-Plus
BLOC1S2_282991	BLOC1S2	0.000381454	0.113	C3AR1_719	C3AR1	9.04337e-17	0.431	C20orf141_128653	C20orf141	1.09815e-12	0.32	CCL3L1_6349	CCL3L1	1.00552e-06	0.297	TAP1-r-Plus
BLOC1S3_388552	BLOC1S3	0.000102911	0.123	C3orf21_152002	XXYLT1	0.000577147	0.198	C20orf20_55257	MRGBP	0.00765487	0.131	CCL3L3_414062	CCL3L3	0.00862964	0.17	TAP1-r-Plus
BMP1_649	BMP1	0.000131608	0.121	C3orf52_79669	C3orf52	2.02842e-07	0.286	C20orf24_55969	C20orf24	0.00037894	0.169	CCL3_6348	CCL3	2.62641e-12	0.405	TAP1-r-Plus
BMP2_650	BMP2	5.30029e-13	0.221	C3orf55_152078	PQLC2L	0.000666811	0.196	C20orf43_51507	RTFDC1	0.00766781	0.131	CCL4L2_388372	CCL4L1	1.5407e-13	0.424	TAP1-r-Plus
BMP6_654	BMP6	2.02256e-09	0.185	C3orf59_151963	MB21D2	0.00050506	0.2	C20orf72_92667	MGME1	0.00542024	0.136	CCL4_6351	CCL4	7.43078e-22	0.529	TAP1-r-Plus
BMS1_9790	BMS1	4.16993e-10	0.193	C3orf62_375341	C3orf62	0.00643966	0.16	C21orf67_84536	LINC01547	0.000407153	0.169	CCL5_6352	CCL5	1.64339e-47	0.721	TAP1-r-Plus
BNC1_646	BNC1	2.66103e-05	0.132	C3orf64_285203	EOGT	1.55597e-05	0.243	C21orf70_85395	FAM207A	0.000368053	0.17	CCL7_6354	CCL7	8.5632e-18	0.482	TAP1-r-Plus
BNIP2_663	BNIP2	1.81303e-07	0.162	C3orf72_401089	FOXL2NB	0.00201317	0.18	C21orf7_56911	MAP3K7CL	0.000126973	0.181	CCL8_6355	CCL8	1.15773e-41	0.688	TAP1-r-Plus
BOLA2_552900	BOLA2	8.34086e-09	0.178	C4orf26_152816	C4orf26	1.2456e-05	0.245	C21orf91_54149	C21orf91	0.000418208	0.168	CCNB2_9133	CCNB2	0.00379132	0.186	TAP1-r-Plus
BOLA3_388962	BOLA3	3.05965e-18	0.264	C4orf27_54969	C4orf27	3.11005e-05	0.235	C21orf96_80215	RUNX1-IT1	4.13412e-07	0.234	CCND3_896	CCND3	3.0363e-05	0.258	TAP1-r-Plus
BOP1_23246	BOP1	3.33315e-10	0.194	C4orf33_132321	C4orf33	7.58772e-05	0.224	C2_717	C2	0.00439368	0.139	CCNE1_898	CCNE1	0.000707887	0.214	TAP1-r-Plus
BPIL2_254240	BPIFC	0.00615892	0.088	C4orf46_201725	C4orf46	0.000509829	0.2	C2orf18_54978	SLC35F6	7.26799e-09	0.265	CCR1_1230	CCR1	4.05239e-27	0.58	TAP1-r-Plus
BPI_671	BPI	5.57956e-12	0.212	C4orf47_441054	C4orf47	0.00931319	0.154	C2orf48_348738	C2orf48	0.00199012	0.149	CCR2_729230	CCR2	5.85581e-22	0.53	TAP1-r-Plus
BRCA2_675	BRCA2	7.61961e-09	0.179	C4orf48_401115	C4orf48	1.20662e-05	0.246	C2orf49_79074	C2orf49	0.000708676	0.162	CCR3_1232	CCR3	5.57528e-08	0.325	TAP1-r-Plus
BRD7_29117	BRD7	1.56017e-12	0.217	C4orf50_389197	C4orf50	2.05404e-09	0.324	C2orf69_205327	C2orf69	0.00166258	0.151	CCR4_1233	CCR4	1.85898e-11	0.391	TAP1-r-Plus
BRI3_25798	BRI3	4.26775e-33	0.356	C4orf7_260436	FDCSP	1.01566e-06	0.271	C2orf85_285093	RTP5	5.59869e-16	0.359	CCR5_1234	CCR5	1.23784e-36	0.655	TAP1-r-Plus
BRIP1_83990	BRIP1	8.27404e-05	0.124	C5AR1_728	C5AR1	3.84882e-13	0.383	C2orf89_129293	TRABD2A	0.000797516	0.161	CCR7_1236	CCR7	3.56991e-20	0.51	TAP1-r-Plus
BRIX1_55299	BRIX1	8.96329e-09	0.178	C5orf15_56951	C5orf15	0.000532536	0.199	C3AR1_719	C3AR1	5.26935e-26	0.453	CCR8_1237	CCR8	3.746e-10	0.368	TAP1-r-Plus
BRMS1_25855	BRMS1	1.04656e-07	0.165	C5orf20_140947	DCANP1	6.96062e-17	0.432	C3_718	C3	0.000981452	0.158	CCRL1_51554	ACKR4	0.00156059	0.201	TAP1-r-Plus
BRP44L_51660	MPC1	2.05985e-10	0.196	C5orf30_90355	C5orf30	1.15272e-06	0.27	C3orf17_25871	C3orf17	0.00180492	0.15	CCRL2_9034	CCRL2	1.24815e-26	0.576	TAP1-r-Plus
BSND_7809	BSND	2.52775e-06	0.147	C5orf34_375444	C5orf34	0.00329547	0.172	C3orf1_51300	TIMMDC1	0.00256923	0.146	CCRN4L_25819	CCRN4L	0.000405595	0.222	TAP1-r-Plus
BST1_683	BST1	3.61053e-12	0.213	C5orf39_389289	ANXA2R	3.46081e-07	0.281	C3orf26_84319	CMSS1	0.000365778	0.17	CCS_9973	CCS	0.00837089	0.171	TAP1-r-Plus
BST2_684	BST2	2.90561e-51	0.438	C5orf46_389336	C5orf46	0.00358242	0.17	C3orf34_84984	CEP19	0.000103488	0.184	CD101_9398	CD101	2.28877e-05	0.261	TAP1-r-Plus
BTC_685	BTC	1.93268e-06	0.149	C5orf56_441108	C5orf56	3.69351e-27	0.538	C3orf37_56941	HMCES	0.00020785	0.176	CD14_929	CD14	1.75927e-14	0.438	TAP1-r-Plus
BTF3L4_91408	BTF3L4	2.37821e-10	0.195	C5orf58_133874	C5orf58	0.0005928	0.198	C3orf38_285237	C3orf38	1.55302e-10	0.29	CD163_9332	CD163	2.69873e-14	0.435	TAP1-r-Plus
BTG3_10950	BTG3	1.24215e-25	0.314	C6orf105_84830	ADTRP	2.56435e-07	0.284	C3orf57_165679	SPTSSB	1.62572e-05	0.202	CD180_4064	CD180	3.52941e-19	0.499	TAP1-r-Plus
BTK_695	BTK	7.41203e-59	0.466	C6orf115_58527	ABRACL	6.16081e-06	0.253	C3orf59_151963	MB21D2	6.63049e-11	0.295	CD1A_909	CD1A	0.00104172	0.208	TAP1-r-Plus
BTLA_151888	BTLA	7.57763e-85	0.547	C6orf125_84300	UQCC2	0.00342398	0.171	C4orf21_55345	ZGRF1	0.00113207	0.156	CD1B_910	CD1B	0.000347598	0.225	TAP1-r-Plus
BTN1A1_696	BTN1A1	3.33193e-22	0.292	C6orf132_647024	C6orf132	0.00106381	0.189	C4orf26_152816	C4orf26	3.75994e-06	0.215	CD1C_911	CD1C	0.000465494	0.22	TAP1-r-Plus
BTN2A1_11120	BTN2A1	3.71329e-32	0.351	C6orf150_115004	MB21D1	1.53773e-09	0.326	C4orf27_54969	C4orf27	0.000180697	0.178	CD1D_912	CD1D	2.10595e-09	0.354	TAP1-r-Plus
BTN2A2_10385	BTN2A2	3.67334e-104	0.595	C6orf153_88745	RRP36	6.16834e-08	0.296	C4orf32_132720	C4orf32	2.25312e-06	0.22	CD1E_913	CD1E	0.000461555	0.221	TAP1-r-Plus
BTN2A3_54718	BTN2A3P	1.01515e-18	0.268	C6orf174_387104	SOGA3	0.000275016	0.208	C4orf33_132321	C4orf33	0.00627615	0.133	CD200R1_131450	CD200R1	2.80134e-07	0.31	TAP1-r-Plus
BTN3A1_11119	BTN3A1	2.30749e-157	0.696	C6orf1_221491	C6orf1	0.00104414	0.189	C4orf36_132989	C4orf36	0.00690826	0.132	CD209_30835	CD209	0.0029606	0.19	TAP1-r-Plus
BTN3A2_11118	BTN3A2	2.77985e-158	0.697	C6orf218_221718	LINC00518	0.00210076	0.179	C4orf3_401152	C4orf3	0.000919762	0.159	CD226_10666	CD226	1.37812e-18	0.492	TAP1-r-Plus
BTN3A3_10384	BTN3A3	3.66847e-151	0.686	C6orf222_389384	C6orf222	1.57252e-05	0.243	C4orf43_55319	TMA16	4.1842e-06	0.215	CD244_51744	CD244	3.4723e-21	0.522	TAP1-r-Plus
BTNL8_79908	BTNL8	3.67023e-10	0.193	C6orf223_221416	C6orf223	0.00526618	0.164	C4orf46_201725	C4orf46	0.00353287	0.142	CD247_919	CD247	1.24587e-34	0.641	TAP1-r-Plus
BUB1B_701	BUB1B	3.473e-16	0.249	C6orf47_57827	C6orf47	9.96179e-05	0.221	C4orf50_389197	C4orf50	0.00229876	0.147	CD274_29126	CD274	2.03989e-41	0.686	TAP1-r-Plus
BUB1_699	BUB1	5.06487e-31	0.345	C6orf62_81688	C6orf62	0.00179796	0.181	C4orf7_260436	FDCSP	4.11878e-06	0.215	CD27_939	CD27	8.36719e-24	0.549	TAP1-r-Plus
BUD13_84811	BUD13	9.24947e-15	0.237	C7orf23_79161	TMEM243	4.66318e-07	0.278	C5AR1_728	C5AR1	6.86096e-10	0.281	CD28_940	CD28	9.48865e-05	0.243	TAP1-r-Plus
BUD31_8896	BUD31	1.85176e-07	0.162	C7orf28A_51622	CCZ1	0.00123979	0.187	C5orf15_56951	C5orf15	1.82223e-08	0.258	CD2_914	CD2	1.97659e-40	0.68	TAP1-r-Plus
BYSL_705	BYSL	1.11764e-14	0.236	C7orf49_78996	C7orf49	0.000313096	0.206	C5orf20_140947	DCANP1	1.67851e-24	0.441	CD300A_11314	CD300A	1.82162e-17	0.478	TAP1-r-Plus
C10orf105_414152	C10orf105	2.67751e-11	0.205	C7orf61_402573	C7orf61	0.00121255	0.187	C5orf25_375484	SIMC1	0.00205511	0.149	CD300C_10871	CD300C	5.84931e-18	0.484	TAP1-r-Plus
C10orf10_11067	C10orf10	1.59775e-12	0.217	C7orf65_401335	C7orf65	6.32529e-05	0.227	C5orf34_375444	C5orf34	2.26544e-06	0.22	CD300E_342510	CD300E	7.77493e-07	0.299	TAP1-r-Plus
C10orf110_55853	IDI2-AS1	7.31222e-06	0.14	C7orf68_29923	HILPDA	0.00183415	0.181	C5orf39_389289	ANXA2R	4.81226e-07	0.233	CD300LB_124599	CD300LB	0.000157929	0.236	TAP1-r-Plus
C10orf111_221060	C10orf111	2.58663e-05	0.132	C7orf70_84792	FAM220A	0.00646389	0.16	C5orf40_408263	FNDC9	5.44038e-09	0.267	CD300LF_146722	CD300LF	7.02002e-24	0.55	TAP1-r-Plus
C10orf114_399726	CASC10	9.04222e-07	0.153	C9orf100_84904	ARHGEF39	0.000280888	0.208	C5orf44_80006	TRAPPC13	0.000275484	0.173	CD33_945	CD33	4.27886e-13	0.417	TAP1-r-Plus
C10orf11_83938	C10orf11	6.2039e-09	0.18	C9orf109_286333	FAM225A	5.90911e-06	0.253	C5orf46_389336	C5orf46	0.000261319	0.174	CD37_951	CD37	9.32183e-22	0.528	TAP1-r-Plus
C10orf125_282969	FUOM	5.21328e-36	0.371	C9orf110_100128385	FAM225B	1.8403e-05	0.241	C5orf56_441108	C5orf56	3.76847e-38	0.538	CD38_952	CD38	8.9114e-49	0.727	TAP1-r-Plus
C10orf128_170371	C10orf128	4.67264e-14	0.231	C9orf139_401563	C9orf139	1.50216e-14	0.402	C5orf58_133874	C5orf58	1.92967e-12	0.317	CD3D_915	CD3D	1.72735e-37	0.661	TAP1-r-Plus
C10orf25_220979	C10orf25	0.000799334	0.107	C9orf140_89958	SAPCD2	0.000643228	0.196	C5orf62_85027	SMIM3	1.71132e-05	0.202	CD3E_916	CD3E	1.23029e-38	0.669	TAP1-r-Plus
C10orf28_27291	R3HCC1L	0.00317135	0.094	C9orf142_286257	C9orf142	0.00910926	0.154	C6orf105_84830	ADTRP	1.60979e-05	0.202	CD3G_917	CD3G	1.02852e-20	0.517	TAP1-r-Plus
C10orf41_100131213	ZNF503-AS2	0.000192406	0.118	C9orf167_54863	TOR4A	0.000145133	0.216	C6orf115_58527	ABRACL	3.90985e-06	0.215	CD40LG_959	CD40LG	2.04878e-22	0.535	TAP1-r-Plus
C10orf50_645528	LINC00264	1.32493e-05	0.137	C9orf25_203259	FAM219A	1.48297e-07	0.289	C6orf120_387263	C6orf120	4.38366e-05	0.192	CD40_958	CD40	1.10071e-15	0.455	TAP1-r-Plus
C10orf54_64115	C10orf54	1.58811e-46	0.418	C9orf30_91283	MSANTD3	0.000799659	0.193	C6orf129_154467	CCDC167	0.00262134	0.146	CD44_960	CD44	7.75234e-09	0.343	TAP1-r-Plus
C10orf55_414236	C10orf55	0.00139315	0.102	C9orf70_84850	GLIS3-AS1	0.000242908	0.21	C6orf141_135398	C6orf141	3.37512e-06	0.216	CD47_961	CD47	0.00219278	0.196	TAP1-r-Plus
C10orf81_79949	PLEKHS1	0.000175405	0.119	C9orf86_55684	RABL6	0.000442954	0.202	C6orf150_115004	MB21D1	1.96973e-23	0.432	CD48_962	CD48	9.57808e-34	0.634	TAP1-r-Plus
C10orf91_170393	C10orf91	5.52718e-07	0.156	C9orf89_84270	C9orf89	0.00320044	0.172	C6orf153_88745	RRP36	0.000594287	0.164	CD4_920	CD4	5.10929e-16	0.459	TAP1-r-Plus
C10orf99_387695	C10orf99	0.00399357	0.092	C9orf91_203197	C9orf91	0.00724435	0.158	C6orf15_29113	C6orf15	0.00691494	0.132	CD52_1043	CD52	1.64081e-19	0.503	TAP1-r-Plus
C11orf10_746	TMEM258	1.05425e-10	0.199	C9orf98_158067	AK8	0.00953129	0.153	C6orf167_253714	MMS22L	6.62835e-08	0.248	CD53_963	CD53	1.35466e-26	0.576	TAP1-r-Plus
C11orf16_56673	C11orf16	5.61996e-12	0.212	CA11_770	CA11	0.000183306	0.213	C6orf174_387104	SOGA3	0.000280024	0.173	CD55_1604	CD55	0.000350712	0.225	TAP1-r-Plus
C11orf21_29125	C11orf21	1.53839e-60	0.472	CA5BP_340591	CA5BP1	0.00254113	0.176	C6orf182_285753	CEP57L1	1.37497e-15	0.355	CD58_965	CD58	2.49535e-11	0.389	TAP1-r-Plus
C11orf24_53838	C11orf24	4.04624e-07	0.158	CA6_765	CA6	0.00305105	0.173	C6orf192_116843	SLC18B1	0.000574501	0.164	CD59_966	CD59	1.01864e-07	0.319	TAP1-r-Plus
C11orf34_349633	PLET1	1.41736e-05	0.136	CA9_768	CA9	0.000187989	0.213	C6orf1_221491	C6orf1	0.00127081	0.155	CD5_921	CD5	7.02242e-32	0.62	TAP1-r-Plus
C11orf41_25758	KIAA1549L	3.76331e-06	0.145	CABIN1_23523	CABIN1	0.00737997	0.158	C6orf204_387119	CEP85L	2.59842e-09	0.272	CD68_968	CD68	4.61505e-23	0.542	TAP1-r-Plus
C11orf45_219833	C11orf45	2.42976e-17	0.258	CABP4_57010	CABP4	3.75213e-12	0.369	C6orf218_221718	LINC00518	4.69897e-05	0.192	CD69_969	CD69	3.03366e-19	0.5	TAP1-r-Plus
C11orf48_79081	LBHD1	9.20161e-12	0.21	CACNA1A_773	CACNA1A	5.56039e-05	0.228	C6orf222_389384	C6orf222	0.000138194	0.181	CD6_923	CD6	1.21942e-18	0.493	TAP1-r-Plus
C11orf73_51501	C11orf73	3.29488e-13	0.223	CACNB1_782	CACNB1	4.93761e-08	0.298	C6orf62_81688	C6orf62	0.0012656	0.155	CD70_970	CD70	1.654e-13	0.424	TAP1-r-Plus
C11orf75_56935	SMCO4	7.01891e-46	0.416	CACNG3_10368	CACNG3	0.00106295	0.189	C6orf72_116254	GINM1	0.00427852	0.139	CD72_971	CD72	2.20433e-17	0.477	TAP1-r-Plus
C11orf82_220042	DDIAS	1.00801e-17	0.261	CACNG6_59285	CACNG6	0.00658251	0.16	C6orf97_80129	CCDC170	0.00685658	0.132	CD74_972	CD74	1.73866e-34	0.64	TAP1-r-Plus
C11orf83_790955	UQCC3	0.000277881	0.115	CADM3_57863	CADM3	3.52288e-06	0.259	C7orf25_79020	C7orf25	4.38795e-06	0.214	CD79A_973	CD79A	1.60967e-10	0.375	TAP1-r-Plus
C11orf84_144097	C11orf84	4.89383e-12	0.212	CADPS2_93664	CADPS2	0.000127642	0.218	C7orf29_113763	ZBED6CL	0.000901668	0.159	CD79B_974	CD79B	1.66351e-05	0.265	TAP1-r-Plus
C11orf85_283129	C11orf85	0.0092934	0.084	CALB2_794	CALB2	1.9015e-05	0.24	C7orf49_78996	C7orf49	1.40411e-07	0.243	CD7_924	CD7	1.67992e-28	0.592	TAP1-r-Plus
C11orf86_254439	C11orf86	1.94409e-22	0.294	CALHM1_255022	CALHM1	0.0016159	0.183	C7orf58_79974	CPED1	0.00304795	0.144	CD80_941	CD80	8.60366e-33	0.627	TAP1-r-Plus
C11orf90_387804	VSTM5	1.54905e-10	0.197	CALHM2_51063	CALHM2	0.00224998	0.178	C7orf61_402573	C7orf61	0.000835468	0.16	CD82_3732	CD82	3.16757e-08	0.33	TAP1-r-Plus
C11orf92_399948	COLCA1	0.0074739	0.086	CALM2_805	CALM2	0.000834641	0.193	C7orf65_401335	C7orf65	0.00157854	0.152	CD83_9308	CD83	6.27141e-07	0.301	TAP1-r-Plus
C11orf93_120376	COLCA2	0.000129376	0.121	CALM3_808	CALM3	0.000505733	0.2	C7orf70_84792	FAM220A	0.000123528	0.182	CD84_8832	CD84	4.20188e-16	0.461	TAP1-r-Plus
C11orf9_745	MYRF	3.43445e-09	0.183	CALR_811	CALR	0.0013685	0.185	C8orf31_286122	C8orf31	0.00248386	0.146	CD86_942	CD86	1.24604e-28	0.594	TAP1-r-Plus
C12orf11_55726	ASUN	1.72399e-10	0.197	CALU_813	CALU	0.0034272	0.171	C8orf80_389643	NUGGC	2.40523e-16	0.363	CD8A_925	CD8A	7.65512e-30	0.604	TAP1-r-Plus
C12orf32_83695	RHNO1	2.43134e-07	0.161	CAMK1G_57172	CAMK1G	0.00664814	0.16	C9_735	C9	3.50086e-05	0.195	CD8B_926	CD8B	8.79606e-15	0.442	TAP1-r-Plus
C12orf36_283422	LINC01559	1.02397e-06	0.152	CAMK4_814	CAMK4	1.65865e-10	0.343	C9orf100_84904	ARHGEF39	2.15252e-05	0.199	CD96_10225	CD96	1.78048e-28	0.592	TAP1-r-Plus
C12orf42_374470	C12orf42	3.44953e-08	0.171	CAMKK1_84254	CAMKK1	0.000161562	0.215	C9orf109_286333	FAM225A	6.79344e-16	0.358	CD97_976	ADGRE5	0.00287231	0.191	TAP1-r-Plus
C12orf44_60673	ATG101	0.000380236	0.113	CANT1_124583	CANT1	0.00128575	0.186	C9orf110_100128385	FAM225B	9.71901e-11	0.293	CD99_4267	CD99	0.000106137	0.241	TAP1-r-Plus
C12orf45_121053	C12orf45	1.52156e-13	0.226	CAP1_10487	CAP1	3.35063e-18	0.448	C9orf123_90871	TMEM261	1.63815e-05	0.202	CD9_928	CD9	0.000360381	0.224	TAP1-r-Plus
C12orf48_55010	PARPBP	7.00788e-13	0.22	CAPG_822	CAPG	3.65765e-08	0.301	C9orf139_401563	C9orf139	7.70997e-14	0.334	CDC20_991	CDC20	0.00438535	0.183	TAP1-r-Plus
C12orf4_57102	C12orf4	9.76056e-09	0.178	CAPNS1_826	CAPNS1	0.000620303	0.197	C9orf140_89958	SAPCD2	5.01673e-05	0.191	CDC37L1_55664	CDC37L1	0.000427842	0.222	TAP1-r-Plus
C12orf59_120939	TMEM52B	4.80432e-19	0.27	CAPZA1_829	CAPZA1	1.80624e-07	0.287	C9orf170_401535	C9orf170	0.00944526	0.127	CDC45_8318	CDC45	0.00804448	0.172	TAP1-r-Plus
C12orf5_57103	TIGAR	1.84989e-18	0.266	CAPZB_832	CAPZB	3.71052e-12	0.369	C9orf21_195827	AAED1	7.79816e-15	0.346	CDCP1_64866	CDCP1	3.1129e-15	0.449	TAP1-r-Plus
C12orf63_374467	CFAP54	5.70864e-10	0.191	CARD11_84433	CARD11	3.71132e-23	0.501	C9orf30_91283	MSANTD3	1.90766e-09	0.274	CDK16_5127	CDK16	0.000928847	0.21	TAP1-r-Plus
C12orf65_91574	C12orf65	5.21536e-05	0.127	CARD14_79092	CARD14	4.37477e-07	0.279	C9orf40_55071	C9orf40	2.64728e-09	0.272	CDK2AP2_10263	CDK2AP2	6.97502e-07	0.3	TAP1-r-Plus
C12orf70_341346	SMCO2	2.75654e-14	0.233	CARD16_114769	CARD16	6.71911e-24	0.508	C9orf46_55848	PLGRKT	3.43909e-24	0.438	CDKL1_8814	CDKL1	0.00772549	0.173	TAP1-r-Plus
C13orf15_28984	RGCC	6.24711e-07	0.155	CARD17_440068	CARD17	2.21677e-06	0.263	C9orf53_51198	CDKN2A-AS1	0.00922725	0.128	CDKN1A_1026	CDKN1A	0.00663949	0.176	TAP1-r-Plus
C13orf18_80183	KIAA0226L	9.68309e-36	0.37	CARD6_84674	CARD6	1.24471e-05	0.245	C9orf69_90120	C9orf69	1.29078e-06	0.225	CDKN2A_1029	CDKN2A	4.78296e-10	0.366	TAP1-r-Plus
C13orf23_80209	PROSER1	0.000236652	0.116	CARD9_64170	CARD9	2.35618e-15	0.413	C9orf6_54942	FAM206A	0.000160109	0.179	CDKN2BAS_100048912	CDKN2B-AS1	1.14131e-10	0.377	TAP1-r-Plus
C13orf27_93081	TEX30	1.24152e-14	0.236	CARS_833	CARS	0.0014923	0.184	C9orf72_203228	C9orf72	1.00659e-06	0.227	CDKN2B_1030	CDKN2B	2.69703e-07	0.31	TAP1-r-Plus
C13orf31_144811	LACC1	1.19585e-19	0.275	CASP10_843	CASP10	9.12435e-05	0.222	C9orf84_158401	C9orf84	1.94716e-08	0.258	CDKN2C_1031	CDKN2C	4.74567e-10	0.366	TAP1-r-Plus
C13orf34_79866	BORA	7.41767e-24	0.303	CASP1_834	CASP1	3.72925e-25	0.52	C9orf89_84270	C9orf89	2.61016e-06	0.219	CDKN2D_1032	CDKN2D	0.00531451	0.18	TAP1-r-Plus
C14orf106_55320	MIS18BP1	0.00545964	0.089	CASP2_835	CASP2	0.000467917	0.201	C9orf95_54981	NMRK1	0.00093618	0.159	CDKN3_1033	CDKN3	0.000655612	0.215	TAP1-r-Plus
C14orf115_55237	VRTN	4.87414e-10	0.192	CASP3_836	CASP3	0.00362109	0.17	CA9_768	CA9	0.000292465	0.172	CDR2L_30850	CDR2L	4.15244e-07	0.306	TAP1-r-Plus
C14orf145_145508	CEP128	3.18772e-19	0.272	CASP4_837	CASP4	1.973e-20	0.473	CACNA1A_773	CACNA1A	0.000418738	0.168	CEACAM1_634	CEACAM1	1.48124e-25	0.566	TAP1-r-Plus
C14orf149_112849	L3HYPDH	1.18546e-05	0.137	CASP5_838	CASP5	7.78913e-24	0.507	CACNA1E_777	CACNA1E	0.000280089	0.173	CEACAM21_90273	CEACAM21	5.25292e-08	0.326	TAP1-r-Plus
C14orf156_81892	SLIRP	0.00293955	0.095	CASP7_840	CASP7	1.17268e-07	0.291	CACNA1I_8911	CACNA1I	0.00465901	0.138	CEACAM4_1089	CEACAM4	9.48296e-05	0.243	TAP1-r-Plus
C14orf182_283551	LINC01588	9.99392e-22	0.289	CASP8_841	CASP8	0.00181858	0.181	CACNA2D1_781	CACNA2D1	0.00146684	0.153	CEACAM5_1048	CEACAM5	2.77444e-06	0.286	TAP1-r-Plus
C14orf64_388011	LINC01550	1.48315e-08	0.176	CASZ1_54897	CASZ1	2.01332e-06	0.264	CACNA2D4_93589	CACNA2D4	4.23507e-06	0.214	CEACAM6_4680	CEACAM6	1.78383e-09	0.356	TAP1-r-Plus
C14orf72_145200	LINC00239	8.84328e-35	0.365	CATSPER1_117144	CATSPER1	9.66893e-05	0.222	CADM3_57863	CADM3	5.24012e-06	0.213	CEBPA_1050	CEBPA	0.00527322	0.18	TAP1-r-Plus
C14orf73_91828	EXOC3L4	4.35114e-16	0.248	CBFB_865	CBFB	6.08181e-09	0.316	CAGE1_285782	CAGE1	0.00428431	0.139	CEBPB_1051	CEBPB	0.000236144	0.23	TAP1-r-Plus
C14orf80_283643	C14orf80	9.42114e-05	0.123	CBLB_868	CBLB	7.33638e-05	0.225	CALB2_794	CALB2	8.83377e-06	0.208	CEBPD_1052	CEBPD	5.53648e-08	0.325	TAP1-r-Plus
C15orf23_90417	KNSTRN	3.69895e-13	0.223	CBLN2_147381	CBLN2	7.25412e-05	0.225	CALHM2_51063	CALHM2	3.85212e-16	0.361	CEBPE_1053	CEBPE	6.92065e-06	0.275	TAP1-r-Plus
C15orf27_123591	C15orf27	1.37579e-22	0.295	CBL_867	CBL	0.00391608	0.169	CALM3_808	CALM3	2.21059e-10	0.288	CECR1_51816	CECR1	7.19331e-07	0.3	TAP1-r-Plus
C15orf39_56905	C15orf39	1.75588e-13	0.226	CBR3_874	CBR3	1.08948e-05	0.247	CALU_813	CALU	2.10741e-06	0.221	CENPM_79019	CENPM	0.00117077	0.206	TAP1-r-Plus
C15orf41_84529	C15orf41	3.39114e-07	0.159	CBX3_11335	CBX3	0.00394835	0.169	CAMK1G_57172	CAMK1G	8.59482e-06	0.208	CENPW_387103	CENPW	0.000485147	0.22	TAP1-r-Plus
C15orf42_90381	TICRR	2.1879e-25	0.313	CC2D1B_200014	CC2D1B	1.42916e-05	0.244	CAMK2N1_55450	CAMK2N1	9.88737e-07	0.227	CEP55_55165	CEP55	0.0011189	0.207	TAP1-r-Plus
C15orf48_84419	C15orf48	1.96525e-06	0.149	CCDC109B_55013	CCDC109B	6.9934e-20	0.467	CAMK2N2_94032	CAMK2N2	0.000116686	0.182	CEPT1_10390	CEPT1	0.00362149	0.187	TAP1-r-Plus
C15orf52_388115	C15orf52	2.57555e-05	0.132	CCDC110_256309	CCDC110	0.00564326	0.163	CAMK4_814	CAMK4	1.86518e-23	0.432	CERKL_375298	CERKL	0.000251135	0.229	TAP1-r-Plus
C15orf53_400359	C15orf53	2.2512e-39	0.387	CCDC112_153733	CCDC112	0.000350006	0.205	CANT1_124583	CANT1	0.00218589	0.148	CES7_221223	CES5A	0.0032105	0.189	TAP1-r-Plus
C15orf54_400360	C15orf54	0.00156547	0.101	CCDC123_84902	CEP89	0.00017383	0.214	CAP1_10487	CAP1	9.61268e-08	0.246	CFB_629	CFB	4.74442e-29	0.597	TAP1-r-Plus
C15orf55_256646	NUTM1	7.13108e-05	0.125	CCDC136_64753	CCDC136	1.82843e-11	0.358	CAPG_822	CAPG	5.32261e-21	0.41	CFD_1675	CFD	7.69765e-09	0.343	TAP1-r-Plus
C16orf54_283897	C16orf54	3.08869e-69	0.501	CCDC137_339230	CCDC137	0.00352166	0.171	CAPNS1_826	CAPNS1	0.00466837	0.138	CFH_3075	CFH	0.00891367	0.17	TAP1-r-Plus
C16orf55_124045	SPATA33	0.00284877	0.095	CCDC141_285025	CCDC141	0.00074055	0.194	CAPZA1_829	CAPZA1	1.32361e-16	0.366	CFL1_1072	CFL1	1.39234e-06	0.293	TAP1-r-Plus
C16orf57_79650	USB1	3.96083e-51	0.437	CCDC160_347475	CCDC160	0.00229216	0.178	CAPZA2_830	CAPZA2	6.93679e-08	0.248	CFLAR_8837	CFLAR	3.06952e-14	0.434	TAP1-r-Plus
C16orf59_80178	C16orf59	1.60145e-07	0.163	CCDC19_25790	CFAP45	1.01069e-08	0.311	CAPZB_832	CAPZB	2.40204e-11	0.302	CFP_5199	CFP	0.00638145	0.176	TAP1-r-Plus
C16orf5_29965	CDIP1	7.57121e-05	0.125	CCDC21_64793	CEP85	0.00191009	0.18	CARD11_84433	CARD11	4.65382e-08	0.251	CH25H_9023	CH25H	0.000108316	0.241	TAP1-r-Plus
C16orf61_56942	CMC2	5.77724e-42	0.399	CCDC22_28952	CCDC22	9.23551e-06	0.248	CARD16_114769	CARD16	2.95577e-31	0.493	CHAF1B_8208	CHAF1B	0.00489927	0.181	TAP1-r-Plus
C16orf75_116028	RMI2	1.27185e-13	0.227	CCDC23_374969	CCDC23	0.000497539	0.2	CARD17_440068	CARD17	6.17764e-13	0.323	CHCHD10_400916	CHCHD10	6.12042e-07	0.302	TAP1-r-Plus
C16orf7_9605	VPS9D1	1.1471e-12	0.218	CCDC28B_79140	CCDC28B	0.000105948	0.22	CARD6_84674	CARD6	3.79686e-06	0.215	CHCHD4_131474	CHCHD4	7.29224e-05	0.246	TAP1-r-Plus
C16orf80_29105	CFAP20	9.12359e-22	0.289	CCDC43_124808	CCDC43	6.13758e-06	0.253	CARD8_22900	CARD8	1.23041e-05	0.205	CHCHD8_51287	COA4	5.90769e-06	0.277	TAP1-r-Plus
C16orf87_388272	C16orf87	7.3989e-13	0.22	CCDC64_92558	CCDC64	3.17943e-05	0.235	CARD9_64170	CARD9	5.05692e-09	0.267	CHI3L1_1116	CHI3L1	1.52466e-10	0.375	TAP1-r-Plus
C16orf90_646174	C16orf90	4.57501e-07	0.157	CCDC68_80323	CCDC68	0.000833748	0.193	CARHSP1_23589	CARHSP1	1.11168e-12	0.32	CHI3L2_1117	CHI3L2	7.80904e-07	0.299	TAP1-r-Plus
C17orf106_100134934	TEN1	1.01186e-05	0.138	CCDC6_8030	CCDC6	0.00246119	0.176	CARM1_10498	CARM1	0.000228235	0.175	CHIT1_1118	CHIT1	0.000394026	0.223	TAP1-r-Plus
C17orf49_124944	C17orf49	7.67288e-15	0.237	CCDC74A_90557	CCDC74A	0.000199724	0.212	CARS_833	CARS	0.000245722	0.174	CHMP4A_29082	CHMP4A	5.65071e-06	0.278	TAP1-r-Plus
C17orf51_339263	C17orf51	7.60331e-08	0.167	CCDC74B_91409	CCDC74B	8.86862e-05	0.223	CASC5_57082	CASC5	3.10588e-10	0.286	CHMP5_51510	CHMP5	1.36772e-10	0.376	TAP1-r-Plus
C17orf53_78995	C17orf53	2.13202e-14	0.234	CCDC77_84318	CCDC77	0.00464801	0.166	CASP10_843	CASP10	6.65815e-12	0.309	CHODL_140578	CHODL	1.12554e-07	0.318	TAP1-r-Plus
C17orf56_146705	ENTHD2	0.000191768	0.118	CCDC78_124093	CCDC78	0.000108366	0.22	CASP14_23581	CASP14	0.0022467	0.148	CHRNA6_8973	CHRNA6	6.88278e-05	0.247	TAP1-r-Plus
C17orf60_284021	MILR1	3.76775e-37	0.376	CCDC80_151887	CCDC80	0.00206484	0.179	CASP1_834	CASP1	4.28917e-40	0.549	CHST11_50515	CHST11	0.00023587	0.23	TAP1-r-Plus
C17orf62_79415	C17orf62	4.24451e-10	0.193	CCDC81_60494	CCDC81	0.000832932	0.193	CASP3_836	CASP3	1.5359e-07	0.242	CHST4_10164	CHST4	0.000437482	0.221	TAP1-r-Plus
C17orf66_256957	HEATR9	7.78104e-21	0.283	CCDC88B_283234	CCDC88B	5.56859e-23	0.499	CASP4_837	CASP4	8.46032e-31	0.49	CHTF8_54921	CHTF8	0.00639103	0.176	TAP1-r-Plus
C17orf67_339210	C17orf67	0.000161205	0.119	CCDC89_220388	CCDC89	0.00386201	0.169	CASP5_838	CASP5	1.35208e-39	0.547	CIB1_10519	CIB1	9.83605e-08	0.32	TAP1-r-Plus
C17orf77_146723	C17orf77	0.00170733	0.1	CCDC96_257236	CCDC96	0.000920095	0.191	CASP7_840	CASP7	7.14934e-11	0.295	CIDEB_27141	CIDEB	0.00344927	0.188	TAP1-r-Plus
C17orf87_388325	SCIMP	2.7651e-59	0.467	CCHCR1_54535	CCHCR1	0.00306668	0.173	CASP8_841	CASP8	1.37302e-12	0.318	CIITA_4261	CIITA	1.32284e-29	0.602	TAP1-r-Plus
C17orf88_23591	FAM215A	0.00100995	0.105	CCIN_881	CCIN	0.00222859	0.178	CASS4_57091	CASS4	0.00044131	0.168	CINP_51550	CINP	2.16033e-05	0.262	TAP1-r-Plus
C17orf93_360205	PRAC2	3.64366e-10	0.193	CCL11_6356	CCL11	0.000183331	0.213	CAST_831	CAST	9.43065e-05	0.185	CISD1_55847	CISD1	0.000351866	0.225	TAP1-r-Plus
C17orf96_100170841	C17orf96	7.14902e-16	0.246	CCL13_6357	CCL13	4.28384e-14	0.396	CATSPER1_117144	CATSPER1	6.45786e-09	0.265	CISD2_493856	CISD2	1.7425e-06	0.291	TAP1-r-Plus
C17orf99_100141515	C17orf99	8.94469e-13	0.219	CCL17_6361	CCL17	0.00014999	0.216	CAV1_857	CAV1	0.000401748	0.169	CISD3_284106	CISD3	7.68427e-05	0.246	TAP1-r-Plus
C18orf10_25941	TPGS2	6.07575e-07	0.156	CCL18_6362	CCL18	3.44281e-05	0.234	CAV2_858	CAV2	4.12237e-05	0.193	CISH_1154	CISH	1.51074e-06	0.292	TAP1-r-Plus
C18orf21_83608	C18orf21	9.92304e-07	0.153	CCL19_6363	CCL19	3.81299e-06	0.258	CBFB_865	CBFB	0.00202546	0.149	CKLF_51192	CKLF	2.59607e-05	0.26	TAP1-r-Plus
C18orf56_494514	TYMSOS	9.62852e-09	0.178	CCL21_6366	CCL21	0.0048654	0.165	CBLL1_79872	CBLL1	0.000199888	0.177	CLDN10_9071	CLDN10	2.15164e-06	0.288	TAP1-r-Plus
C18orf8_29919	C18orf8	3.11963e-12	0.214	CCL22_6367	CCL22	1.81295e-08	0.307	CBLN3_643866	CBLN3	0.000237982	0.175	CLDN23_137075	CLDN23	0.0028766	0.191	TAP1-r-Plus
C19orf10_56005	MYDGF	4.88975e-08	0.169	CCL26_10344	CCL26	4.53985e-06	0.256	CBWD3_445571	CBWD3	0.00445561	0.138	CLDN3_1365	CLDN3	0.0011751	0.206	TAP1-r-Plus
C19orf12_83636	C19orf12	3.97e-17	0.256	CCL2_6347	CCL2	2.8011e-08	0.303	CCBE1_147372	CCBE1	0.000390877	0.169	CLDN7_1366	CLDN7	1.54663e-06	0.292	TAP1-r-Plus
C19orf24_55009	C19orf24	0.00110805	0.104	CCL3L1_6349	CCL3L1	2.85102e-09	0.322	CCBL2_56267	CCBL2	5.6717e-05	0.19	CLEC10A_10462	CLEC10A	7.89023e-06	0.274	TAP1-r-Plus
C19orf28_126321	MFSD12	3.17652e-22	0.293	CCL3L3_414062	CCL3L3	0.0019465	0.18	CCDC109B_55013	CCDC109B	9.81213e-35	0.516	CLEC12A_160364	CLEC12A	9.40979e-11	0.379	TAP1-r-Plus
C19orf2_8725	URI1	0.000176349	0.119	CCL3_6348	CCL3	3.20795e-14	0.398	CCDC111_201973	PRIMPOL	0.000203249	0.176	CLEC14A_161198	CLEC14A	0.0054422	0.179	TAP1-r-Plus
C19orf35_374872	C19orf35	4.80816e-11	0.202	CCL4L2_388372	CCL4L1	6.38199e-19	0.456	CCDC132_55610	CCDC132	0.000457781	0.167	CLEC1A_51267	CLEC1A	0.00843277	0.171	TAP1-r-Plus
C19orf38_255809	C19orf38	5.31605e-53	0.444	CCL4_6351	CCL4	9.26564e-24	0.506	CCDC136_64753	CCDC136	0.00773478	0.13	CLEC2B_9976	CLEC2B	1.08877e-08	0.34	TAP1-r-Plus
C19orf40_91442	C19orf40	1.22947e-08	0.177	CCL5_6352	CCL5	3.30772e-35	0.601	CCDC138_165055	CCDC138	0.00666675	0.133	CLEC4A_50856	CLEC4A	2.89768e-14	0.435	TAP1-r-Plus
C19orf43_79002	C19orf43	7.73243e-08	0.167	CCL7_6354	CCL7	0.000116314	0.219	CCDC141_285025	CCDC141	0.000273476	0.173	CLEC4D_338339	CLEC4D	0.000443098	0.221	TAP1-r-Plus
C19orf47_126526	C19orf47	0.000201103	0.118	CCL8_6355	CCL8	1.03964e-13	0.391	CCDC152_100129792	CCDC152	0.00607394	0.134	CLEC4E_26253	CLEC4E	1.35361e-26	0.576	TAP1-r-Plus
C19orf48_84798	C19orf48	2.14267e-06	0.148	CCNA2_890	CCNA2	0.00111619	0.188	CCDC15_80071	CCDC15	0.00160763	0.152	CLEC5A_23601	CLEC5A	4.23728e-09	0.348	TAP1-r-Plus
C19orf50_79036	KXD1	2.94109e-15	0.241	CCNB1_891	CCNB1	2.0117e-05	0.24	CCDC163P_126661	CCDC163P	0.00887243	0.128	CLEC6A_93978	CLEC6A	3.70072e-11	0.386	TAP1-r-Plus
C19orf52_90580	C19orf52	3.1163e-07	0.159	CCNB2_9133	CCNB2	3.61589e-05	0.233	CCDC18_343099	CCDC18	3.55694e-07	0.235	CLEC7A_64581	CLEC7A	7.05703e-25	0.559	TAP1-r-Plus
C19orf53_28974	C19orf53	0.000322449	0.114	CCND2_894	CCND2	5.81863e-14	0.394	CCDC28B_79140	CCDC28B	5.98562e-06	0.211	CLEC9A_283420	CLEC9A	7.35751e-05	0.246	TAP1-r-Plus
C19orf57_79173	C19orf57	0.000111634	0.122	CCND3_896	CCND3	2.75596e-19	0.46	CCDC50_152137	CCDC50	3.60356e-07	0.235	CLECL1_160365	CLECL1	2.09366e-16	0.465	TAP1-r-Plus
C19orf59_199675	MCEMP1	1.16215e-13	0.227	CCNE1_898	CCNE1	0.000809378	0.193	CCDC53_51019	CCDC53	0.00975805	0.127	CLGN_1047	CLGN	7.19727e-06	0.275	TAP1-r-Plus
C19orf60_55049	C19orf60	8.4303e-07	0.154	CCNE2_9134	CCNE2	0.00250584	0.176	CCDC58_131076	CCDC58	0.0057484	0.135	CLIC1_1192	CLIC1	4.44512e-11	0.385	TAP1-r-Plus
C19orf62_29086	BABAM1	9.20487e-07	0.153	CCNF_899	CCNF	0.000197604	0.212	CCDC59_29080	CCDC59	4.0989e-05	0.193	CLIC2_1193	CLIC2	5.44709e-15	0.445	TAP1-r-Plus
C19orf66_55337	C19orf66	1.18569e-82	0.54	CCNI2_645121	CCNI2	4.4039e-05	0.231	CCDC69_26112	CCDC69	0.00437241	0.139	CLINT1_9685	CLINT1	0.00214391	0.196	TAP1-r-Plus
C19orf76_199800	ADM5	0.000499174	0.11	CCNO_10309	CCNO	0.0015425	0.184	CCDC75_253635	GPATCH11	4.17777e-05	0.193	CLLU1OS_574016	CLLU1OS	0.00327423	0.189	TAP1-r-Plus
C1GALT1_56913	C1GALT1	7.36584e-18	0.262	CCR10_2826	CCR10	0.00584116	0.162	CCDC80_151887	CCDC80	9.98801e-05	0.184	CLN3_1201	CLN3	2.51108e-07	0.311	TAP1-r-Plus
C1QA_712	C1QA	3.09431e-102	0.59	CCR1_1230	CCR1	1.38462e-15	0.416	CCDC85B_11007	CCDC85B	0.00592402	0.134	CLN6_54982	CLN6	1.87495e-06	0.29	TAP1-r-Plus
C1QBP_708	C1QBP	0.0086754	0.085	CCR2_729230	CCR2	4.38958e-13	0.382	CCDC86_79080	CCDC86	0.000772541	0.161	CLNK_116449	CLNK	0.000471329	0.22	TAP1-r-Plus
C1QB_713	C1QB	1.05044e-97	0.58	CCR3_1232	CCR3	0.000573534	0.198	CCDC88A_55704	CCDC88A	3.15981e-07	0.236	CLPTM1L_81037	CLPTM1L	0.00320077	0.189	TAP1-r-Plus
C1QC_714	C1QC	2.32972e-98	0.581	CCR4_1233	CCR4	1.2801e-05	0.245	CCDC88B_283234	CCDC88B	4.77931e-06	0.213	CLTB_1212	CLTB	6.17352e-05	0.249	TAP1-r-Plus
C1QL2_165257	C1QL2	3.29857e-19	0.272	CCR5_1234	CCR5	2.45587e-25	0.522	CCDC90B_60492	CCDC90B	5.92517e-22	0.419	CMC1_152100	CMC1	0.00191752	0.198	TAP1-r-Plus
C1QL4_338761	C1QL4	7.73309e-15	0.237	CCR7_1236	CCR7	5.34152e-10	0.334	CCDC94_55702	CCDC94	0.0013834	0.154	CMKLR1_1240	CMKLR1	1.60557e-08	0.337	TAP1-r-Plus
C1QTNF1_114897	C1QTNF1	4.81718e-06	0.143	CCR8_1237	CCR8	1.72284e-11	0.359	CCDC99_54908	SPDL1	3.52956e-07	0.235	CMPK1_51727	CMPK1	1.24447e-08	0.339	TAP1-r-Plus
C1RL_51279	C1RL	0.00984068	0.083	CCRL1_51554	ACKR4	0.000260518	0.209	CCIN_881	CCIN	0.00372428	0.141	CMPK2_129607	CMPK2	2.21978e-32	0.624	TAP1-r-Plus
C1R_715	C1R	5.34325e-43	0.403	CCRL2_9034	CCRL2	1.38624e-13	0.389	CCL11_6356	CCL11	3.85959e-18	0.382	CNDP2_55748	CNDP2	2.79232e-05	0.259	TAP1-r-Plus
C1S_716	C1S	2.1775e-38	0.382	CCT5_22948	CCT5	0.00031647	0.206	CCL13_6357	CCL13	8.09205e-09	0.264	CNGB1_1258	CNGB1	0.00743732	0.173	TAP1-r-Plus
C1orf106_55765	C1orf106	4.6628e-22	0.291	CD101_9398	CD101	3.58099e-17	0.436	CCL17_6361	CCL17	0.00176019	0.151	CNOT6L_246175	CNOT6L	0.000392113	0.223	TAP1-r-Plus
C1orf112_55732	C1orf112	1.01524e-05	0.138	CD160_11126	CD160	6.96017e-07	0.274	CCL18_6362	CCL18	4.63455e-12	0.311	COMMD4_54939	COMMD4	0.000694435	0.214	TAP1-r-Plus
C1orf116_79098	C1orf116	8.74323e-05	0.124	CD163L1_283316	CD163L1	4.68227e-05	0.23	CCL19_6363	CCL19	2.92916e-20	0.403	COMMD5_28991	COMMD5	3.70162e-06	0.282	TAP1-r-Plus
C1orf122_127687	C1orf122	5.54709e-05	0.127	CD163_9332	CD163	7.14372e-11	0.349	CCL1_6346	CCL1	1.36454e-06	0.224	COMTD1_118881	COMTD1	9.05813e-09	0.342	TAP1-r-Plus
C1orf126_200197	TMEM51-AS1	1.72098e-05	0.135	CD177_57126	CD177	2.00432e-08	0.306	CCL20_6364	CCL20	0.00793167	0.13	COQ10B_80219	COQ10B	0.000391981	0.223	TAP1-r-Plus
C1orf127_148345	C1orf127	5.55191e-06	0.142	CD180_4064	CD180	1.52293e-16	0.428	CCL21_6366	CCL21	5.99269e-11	0.296	COQ2_27235	COQ2	1.81572e-09	0.355	TAP1-r-Plus
C1orf128_57095	PITHD1	0.0003858	0.112	CD19_930	CD19	1.23409e-13	0.39	CCL22_6367	CCL22	5.80502e-06	0.212	COQ9_57017	COQ9	0.00181163	0.199	TAP1-r-Plus
C1orf131_128061	C1orf131	1.79102e-07	0.162	CD1A_909	CD1A	9.98137e-09	0.311	CCL23_6368	CCL23	0.00137525	0.154	CORO1A_11151	CORO1A	9.17116e-22	0.528	TAP1-r-Plus
C1orf135_79000	AUNIP	5.1236e-25	0.31	CD1B_910	CD1B	5.92175e-09	0.316	CCL24_6369	CCL24	0.00130526	0.154	CORO1B_57175	CORO1B	0.000807703	0.212	TAP1-r-Plus
C1orf144_26099	SZRD1	7.63224e-13	0.22	CD1C_911	CD1C	0.00815642	0.156	CCL25_6370	CCL25	1.76461e-17	0.375	COTL1_23406	COTL1	5.43589e-05	0.25	TAP1-r-Plus
C1orf159_54991	C1orf159	0.0010909	0.104	CD1E_913	CD1E	0.00350013	0.171	CCL26_10344	CCL26	6.9414e-17	0.369	COX5A_9377	COX5A	1.09387e-05	0.27	TAP1-r-Plus
C1orf162_128346	C1orf162	6.62479e-58	0.462	CD200R1_131450	CD200R1	1.64259e-12	0.374	CCL28_56477	CCL28	5.24653e-05	0.191	COX6C_1345	COX6C	0.00124975	0.205	TAP1-r-Plus
C1orf163_65260	COA7	5.85848e-14	0.23	CD209_30835	CD209	7.57465e-08	0.295	CCL2_6347	CCL2	1.2622e-11	0.306	COX7B_1349	COX7B	6.68782e-06	0.276	TAP1-r-Plus
C1orf170_84808	PERM1	0.000108456	0.122	CD226_10666	CD226	3.19559e-06	0.26	CCL3L1_6349	CCL3L1	4.05606e-15	0.349	COX8A_1351	COX8A	0.000158879	0.236	TAP1-r-Plus
C1orf174_339448	C1orf174	2.15551e-15	0.242	CD22_933	CD22	6.73359e-07	0.275	CCL3L3_414062	CCL3L3	1.22639e-05	0.205	CPEB3_22849	CPEB3	0.00168356	0.2	TAP1-r-Plus
C1orf186_440712	C1orf186	1.53759e-06	0.15	CD244_51744	CD244	3.51093e-16	0.423	CCL3_6348	CCL3	2.93242e-32	0.5	CPNE2_221184	CPNE2	5.76936e-06	0.277	TAP1-r-Plus
C1orf187_374946	DRAXIN	0.000756755	0.107	CD247_919	CD247	5.6841e-23	0.499	CCL4L2_388372	CCL4L1	1.3873e-42	0.563	CPNE7_27132	CPNE7	7.66511e-08	0.322	TAP1-r-Plus
C1orf198_84886	C1orf198	3.66294e-07	0.158	CD274_29126	CD274	3.50706e-17	0.436	CCL4_6351	CCL4	2.34961e-67	0.675	CPPED1_55313	CPPED1	0.00239229	0.194	TAP1-r-Plus
C1orf200_644997	PIK3CD-AS1	1.27379e-72	0.511	CD27_939	CD27	7.73452e-31	0.569	CCL5_6352	CCL5	3.94417e-73	0.696	CPT2_1376	CPT2	0.000772432	0.213	TAP1-r-Plus
C1orf212_113444	SMIM12	6.18609e-20	0.277	CD28_940	CD28	2.21655e-13	0.386	CCL7_6354	CCL7	8.90707e-16	0.357	CP_1356	CP	2.81305e-09	0.352	TAP1-r-Plus
C1orf228_339541	C1orf228	0.000145248	0.12	CD2AP_23607	CD2AP	0.00253664	0.176	CCL8_6355	CCL8	8.13245e-39	0.542	CR1L_1379	CR1L	4.32096e-16	0.46	TAP1-r-Plus
C1orf31_388753	COA6	3.08335e-07	0.159	CD2BP2_10421	CD2BP2	2.25658e-09	0.323	CCM2_83605	CCM2	5.94552e-07	0.231	CRAT_1384	CRAT	0.00764476	0.173	TAP1-r-Plus
C1orf38_9473	THEMIS2	1.92533e-102	0.591	CD2_914	CD2	9.64607e-27	0.535	CCNA1_8900	CCNA1	2.4163e-09	0.272	CREB3_10488	CREB3	1.91082e-06	0.29	TAP1-r-Plus
C1orf50_79078	C1orf50	0.00111276	0.104	CD300A_11314	CD300A	6.74237e-19	0.456	CCNA2_890	CCNA2	2.9768e-16	0.362	CRELD2_79174	CRELD2	3.1086e-07	0.309	TAP1-r-Plus
C1orf54_79630	C1orf54	9.59739e-31	0.344	CD300C_10871	CD300C	1.28333e-18	0.453	CCNB1_891	CCNB1	2.44856e-10	0.287	CRHBP_1393	CRHBP	0.000102141	0.242	TAP1-r-Plus
C1orf59_113802	HENMT1	4.99685e-15	0.239	CD300E_342510	CD300E	0.000989722	0.19	CCNB2_9133	CCNB2	4.48891e-12	0.312	CRIP1_1396	CRIP1	5.19424e-05	0.251	TAP1-r-Plus
C1orf61_10485	C1orf61	1.9334e-08	0.174	CD300LB_124599	CD300LB	3.7151e-05	0.233	CCND2_894	CCND2	7.68714e-07	0.229	CRISP3_10321	CRISP3	0.00310304	0.19	TAP1-r-Plus
C1orf85_112770	GLMP	7.71937e-08	0.167	CD300LF_146722	CD300LF	8.22381e-21	0.477	CCNE1_898	CCNE1	2.62793e-14	0.34	CRLF3_51379	CRLF3	0.00609258	0.177	TAP1-r-Plus
C1orf96_126731	CCSAP	8.54134e-08	0.166	CD33_945	CD33	3.0502e-16	0.424	CCNE2_9134	CCNE2	3.24987e-10	0.285	CRTAM_56253	CRTAM	2.22876e-16	0.464	TAP1-r-Plus
C20orf106_200232	FAM209A	5.72618e-05	0.127	CD37_951	CD37	6.73983e-23	0.498	CCNF_899	CCNF	7.47099e-05	0.187	CRYBB1_1414	CRYBB1	5.92576e-08	0.325	TAP1-r-Plus
C20orf107_388799	FAM209B	0.00459308	0.091	CD38_952	CD38	3.08068e-23	0.501	CCNH_902	CCNH	0.00839878	0.129	CRYBB3_1417	CRYBB3	0.00152149	0.202	TAP1-r-Plus
C20orf118_140711	TLDC2	1.21373e-48	0.427	CD3D_915	CD3D	2.12854e-25	0.522	CCNK_8812	CCNK	0.00501588	0.137	CRYBG3_131544	CRYBG3	0.00146352	0.202	TAP1-r-Plus
C20orf134_170487	ACTL10	0.00632392	0.088	CD3E_916	CD3E	1.72132e-26	0.532	CCNYL1_151195	CCNYL1	0.00518913	0.136	CRYZ_1429	CRYZ	0.00490653	0.181	TAP1-r-Plus
C20orf141_128653	C20orf141	2.20732e-05	0.133	CD3G_917	CD3G	2.09102e-22	0.493	CCR1_1230	CCR1	1.28556e-21	0.416	CSAG1_158511	CSAG1	0.00672363	0.175	TAP1-r-Plus
C20orf197_284756	C20orf197	0.000177515	0.118	CD40LG_959	CD40LG	6.00377e-10	0.334	CCR2_729230	CCR2	1.07573e-18	0.388	CSAG2_728461	CSAG2	1.65009e-15	0.452	TAP1-r-Plus
C20orf202_400831	C20orf202	9.58813e-09	0.178	CD40_958	CD40	4.01654e-09	0.319	CCR4_1233	CCR4	9.0321e-12	0.308	CSAG3_389903	CSAG3	9.19171e-20	0.506	TAP1-r-Plus
C20orf20_55257	MRGBP	8.39541e-16	0.245	CD44_960	CD44	5.76437e-14	0.395	CCR5_1234	CCR5	2.68937e-46	0.584	CSF1R_1436	CSF1R	2.11904e-11	0.39	TAP1-r-Plus
C20orf24_55969	C20orf24	6.32517e-26	0.316	CD47_961	CD47	3.98286e-12	0.368	CCR6_1235	CCR6	9.99502e-06	0.207	CSF1_1435	CSF1	5.92432e-15	0.445	TAP1-r-Plus
C20orf27_54976	C20orf27	1.36662e-13	0.227	CD48_962	CD48	4.13185e-22	0.49	CCR7_1236	CCR7	3.85587e-18	0.382	CSF2RA_1438	CSF2RA	1.66841e-16	0.466	TAP1-r-Plus
C20orf29_55317	AP5S1	0.00379441	0.093	CD4_920	CD4	1.35746e-06	0.268	CCR8_1237	CCR8	4.10799e-25	0.446	CSF2RB_1439	CSF2RB	4.70958e-16	0.46	TAP1-r-Plus
C20orf46_55321	TMEM74B	7.4384e-07	0.154	CD52_1043	CD52	8.75147e-22	0.487	CCRL1_51554	ACKR4	8.80305e-14	0.334	CSF3R_1441	CSF3R	5.39516e-08	0.325	TAP1-r-Plus
C20orf7_79133	NDUFAF5	1.45375e-11	0.208	CD53_963	CD53	4.45259e-28	0.546	CCRL2_9034	CCRL2	1.96933e-14	0.341	CSK_1445	CSK	0.0089234	0.17	TAP1-r-Plus
C21orf122_728039	SSR4P1	0.00591563	0.088	CD58_965	CD58	1.97158e-08	0.306	CCRN4L_25819	CCRN4L	0.000740973	0.161	CST7_8530	CST7	9.883e-21	0.517	TAP1-r-Plus
C21orf128_150147	UMODL1-AS1	3.17665e-05	0.131	CD5_921	CD5	1.87918e-23	0.503	CCT4_10575	CCT4	3.05138e-06	0.217	CSTA_1475	CSTA	6.08957e-07	0.302	TAP1-r-Plus
C21orf45_54069	MIS18A	6.10506e-09	0.18	CD63_967	CD63	0.00110102	0.189	CCT5_22948	CCT5	0.00312318	0.143	CSTB_1476	CSTB	4.03265e-06	0.281	TAP1-r-Plus
C21orf58_54058	C21orf58	5.88356e-05	0.127	CD68_968	CD68	1.49399e-14	0.402	CD101_9398	CD101	8.6349e-11	0.294	CSTF2_1478	CSTF2	0.00153601	0.202	TAP1-r-Plus
C21orf63_59271	EVA1C	1.62166e-09	0.186	CD69_969	CD69	4.54702e-15	0.409	CD109_135228	CD109	2.55043e-11	0.301	CTAGE4_100128553	CTAGE4	0.00113714	0.206	TAP1-r-Plus
C21orf67_84536	LINC01547	0.0023069	0.097	CD6_923	CD6	2.10905e-26	0.531	CD14_929	CD14	8.16099e-25	0.444	CTAGE5_4253	CTAGE5	0.000707654	0.214	TAP1-r-Plus
C21orf70_85395	FAM207A	6.28936e-14	0.23	CD70_970	CD70	8.62584e-28	0.544	CD160_11126	CD160	1.13077e-07	0.244	CTAGE6_340307	CTAGE6	0.00420279	0.184	TAP1-r-Plus
C21orf91_54149	C21orf91	4.72192e-16	0.247	CD72_971	CD72	5.62964e-23	0.499	CD163L1_283316	CD163L1	4.58314e-14	0.337	CTAGE9_643854	CTAGE9	0.00197203	0.197	TAP1-r-Plus
C21orf96_80215	RUNX1-IT1	2.7417e-07	0.16	CD74_972	CD74	2.11107e-38	0.622	CD163_9332	CD163	2.49696e-19	0.394	CTBS_1486	CTBS	4.36785e-05	0.253	TAP1-r-Plus
C22orf28_51493	RTCB	0.000910781	0.105	CD79A_973	CD79A	3.69177e-17	0.435	CD180_4064	CD180	2.52711e-12	0.315	CTLA4_1493	CTLA4	8.13282e-40	0.676	TAP1-r-Plus
C22orf34_348645	C22orf34	1.83007e-12	0.216	CD79B_974	CD79B	6.22162e-12	0.365	CD19_930	CD19	4.97032e-13	0.324	CTSA_5476	CTSA	1.61871e-10	0.375	TAP1-r-Plus
C22orf9_23313	KIAA0930	0.00318757	0.094	CD7_924	CD7	4.02438e-11	0.353	CD1B_910	CD1B	0.0060812	0.134	CTSB_1508	CTSB	5.89277e-06	0.277	TAP1-r-Plus
C2CD4A_145741	C2CD4A	0.00424561	0.092	CD80_941	CD80	1.06121e-26	0.534	CD1D_912	CD1D	9.02032e-08	0.246	CTSC_1075	CTSC	3.81589e-09	0.349	TAP1-r-Plus
C2CD4B_388125	C2CD4B	0.00483988	0.09	CD83_9308	CD83	6.71082e-09	0.315	CD200R1_131450	CD200R1	4.80403e-17	0.371	CTSD_1509	CTSD	1.48638e-07	0.316	TAP1-r-Plus
C2CD4D_100191040	C2CD4D	0.00153077	0.101	CD84_8832	CD84	1.08182e-14	0.404	CD200_4345	CD200	0.000358053	0.17	CTSE_1510	CTSE	0.00574674	0.178	TAP1-r-Plus
C2_717	C2	2.5376e-101	0.588	CD86_942	CD86	1.95522e-26	0.532	CD209_30835	CD209	9.91306e-17	0.367	CTSH_1512	CTSH	6.52165e-09	0.344	TAP1-r-Plus
C2orf18_54978	SLC35F6	1.16107e-05	0.138	CD8A_925	CD8A	1.13833e-31	0.576	CD226_10666	CD226	3.30165e-36	0.526	CTSL1_1514	CTSL	7.51973e-16	0.457	TAP1-r-Plus
C2orf29_55571	CNOT11	0.000592299	0.109	CD8B_926	CD8B	3.94366e-27	0.538	CD22_933	CD22	6.4192e-06	0.211	CTSO_1519	CTSO	2.26609e-06	0.288	TAP1-r-Plus
C2orf34_79823	CAMKMT	9.79857e-07	0.153	CD96_10225	CD96	1.0376e-18	0.454	CD244_51744	CD244	1.06351e-37	0.535	CTSS_1520	CTSS	3.34059e-37	0.659	TAP1-r-Plus
C2orf47_79568	C2orf47	3.16946e-14	0.232	CD97_976	ADGRE5	2.73667e-18	0.449	CD247_919	CD247	2.03167e-50	0.604	CTSW_1521	CTSW	2.01984e-32	0.624	TAP1-r-Plus
C2orf48_348738	C2orf48	2.3494e-14	0.233	CDC20_991	CDC20	3.5193e-07	0.281	CD274_29126	CD274	4.09829e-49	0.598	CTSZ_1522	CTSZ	1.55374e-10	0.375	TAP1-r-Plus
C2orf51_200523	TEX37	0.000342393	0.113	CDC25B_994	CDC25B	3.6372e-14	0.397	CD27_939	CD27	3.41659e-23	0.43	CTTN_2017	CTTN	0.00845618	0.171	TAP1-r-Plus
C2orf54_79919	C2orf54	1.16085e-06	0.152	CDC25C_995	CDC25C	0.000384861	0.204	CD28_940	CD28	3.49502e-18	0.383	CX3CL1_6376	CX3CL1	0.00010551	0.242	TAP1-r-Plus
C2orf56_55471	NDUFAF7	8.27662e-06	0.14	CDC42SE1_56882	CDC42SE1	0.000321248	0.206	CD2AP_23607	CD2AP	0.00741327	0.131	CXCL10_3627	CXCL10	2.58806e-78	0.838	TAP1-r-Plus
C2orf58_285154	CYP1B1-AS1	0.00300261	0.095	CDC42SE2_56990	CDC42SE2	1.34081e-16	0.429	CD2_914	CD2	1.71557e-49	0.6	CXCL11_6373	CXCL11	1.56214e-77	0.835	TAP1-r-Plus
C2orf61_285051	C2orf61	6.69086e-05	0.126	CDC42_998	CDC42	2.95522e-08	0.303	CD300A_11314	CD300A	4.64954e-21	0.411	CXCL13_10563	CXCL13	1.45105e-29	0.601	TAP1-r-Plus
C2orf68_388969	C2orf68	0.00911327	0.084	CDC45_8318	CDC45	2.41331e-05	0.238	CD300C_10871	CD300C	1.99572e-15	0.353	CXCL16_58191	CXCL16	1.80029e-15	0.452	TAP1-r-Plus
C2orf70_339778	C2orf70	1.52218e-08	0.175	CDC6_990	CDC6	2.26124e-05	0.239	CD300E_342510	CD300E	1.50126e-06	0.223	CXCL17_284340	CXCL17	2.02489e-14	0.437	TAP1-r-Plus
C2orf71_388939	C2orf71	1.06051e-07	0.165	CDC7_8317	CDC7	3.98303e-06	0.257	CD300LF_146722	CD300LF	9.43473e-14	0.333	CXCL1_2919	CXCL1	4.1805e-06	0.281	TAP1-r-Plus
C2orf74_339804	C2orf74	1.0118e-06	0.153	CDCA2_157313	CDCA2	0.000431946	0.202	CD33_945	CD33	2.48714e-14	0.34	CXCL2_2920	CXCL2	0.000805497	0.212	TAP1-r-Plus
C2orf7_84279	PRADC1	0.000305825	0.114	CDCA3_83461	CDCA3	7.15297e-05	0.225	CD37_951	CD37	2.40275e-18	0.384	CXCL6_6372	CXCL6	0.00551928	0.179	TAP1-r-Plus
C2orf85_285093	RTP5	6.20559e-26	0.316	CDCA4_55038	CDCA4	0.00479969	0.165	CD38_952	CD38	4.71488e-19	0.391	CXCL9_4283	CXCL9	4.97013e-34	0.636	TAP1-r-Plus
C2orf88_84281	C2orf88	8.0864e-05	0.124	CDCA5_113130	CDCA5	1.75029e-05	0.241	CD3D_915	CD3D	5.15263e-46	0.582	CXCR2P1_3580	CXCR2P1	6.36493e-47	0.718	TAP1-r-Plus
C2orf89_129293	TRABD2A	2.38205e-43	0.405	CDCA7L_55536	CDCA7L	0.00347701	0.171	CD3E_916	CD3E	1.3037e-46	0.585	CXCR2_3579	CXCR2	0.000184287	0.234	TAP1-r-Plus
C3AR1_719	C3AR1	3.99604e-37	0.376	CDCA7_83879	CDCA7	0.00326789	0.172	CD3G_917	CD3G	3.80094e-35	0.519	CXCR3_2833	CXCR3	9.26208e-40	0.676	TAP1-r-Plus
C3_718	C3	3.75506e-34	0.362	CDCA8_55143	CDCA8	3.73947e-06	0.258	CD40LG_959	CD40LG	9.01808e-11	0.294	CXCR5_643	CXCR5	1.77601e-08	0.336	TAP1-r-Plus
C3orf17_25871	C3orf17	3.88242e-06	0.144	CDCP1_64866	CDCP1	1.36179e-15	0.416	CD40_958	CD40	7.90882e-38	0.536	CXCR6_10663	CXCR6	1.97471e-41	0.686	TAP1-r-Plus
C3orf1_51300	TIMMDC1	3.23115e-15	0.241	CDH11_1009	CDH11	3.3143e-05	0.234	CD44_960	CD44	9.03554e-11	0.294	CXorf21_80231	CXorf21	1.54452e-21	0.526	TAP1-r-Plus
C3orf21_152002	XXYLT1	0.00156581	0.101	CDH17_1015	CDH17	7.14735e-05	0.225	CD48_962	CD48	1.90226e-36	0.527	CXorf26_51260	PBDC1	6.96616e-06	0.275	TAP1-r-Plus
C3orf26_84319	CMSS1	6.17018e-11	0.201	CDH18_1016	CDH18	0.00273223	0.175	CD4_920	CD4	5.1002e-19	0.391	CXorf38_159013	CXorf38	1.54226e-08	0.337	TAP1-r-Plus
C3orf30_152405	C3orf30	5.23909e-05	0.127	CDH3_1001	CDH3	1.11569e-09	0.329	CD52_1043	CD52	2.47091e-17	0.374	CXorf40A_91966	CXorf40A	1.20866e-06	0.295	TAP1-r-Plus
C3orf37_56941	HMCES	5.38409e-13	0.221	CDHR1_92211	CDHR1	4.14268e-08	0.3	CD53_963	CD53	7.77351e-36	0.523	CXorf40B_541578	CXorf40B	2.86794e-05	0.258	TAP1-r-Plus
C3orf38_285237	C3orf38	0.00930754	0.084	CDK16_5127	CDK16	8.92833e-06	0.249	CD58_965	CD58	1.19298e-07	0.244	CXorf42_158801	NKAPP1	0.00263968	0.192	TAP1-r-Plus
C3orf55_152078	PQLC2L	6.99017e-05	0.125	CDK1_983	CDK1	0.000449147	0.202	CD5_921	CD5	3.26754e-22	0.421	CXorf56_63932	CXorf56	0.00373643	0.186	TAP1-r-Plus
C3orf58_205428	C3orf58	1.52892e-06	0.15	CDK2AP1_8099	CDK2AP1	0.00362083	0.17	CD68_968	CD68	4.8445e-23	0.429	CYB561D2_11068	CYB561D2	0.00232863	0.195	TAP1-r-Plus
C3orf64_285203	EOGT	0.000261762	0.116	CDKL1_8814	CDKL1	0.00028067	0.208	CD69_969	CD69	1.35143e-23	0.433	CYB561_1534	CYB561	3.54527e-05	0.256	TAP1-r-Plus
C3orf66_677779	LINC00488	1.31319e-08	0.176	CDKN2A_1029	CDKN2A	0.000735894	0.194	CD6_923	CD6	1.59541e-33	0.508	CYB5R1_51706	CYB5R1	0.000822725	0.212	TAP1-r-Plus
C4BPA_722	C4BPA	5.82767e-05	0.127	CDKN2BAS_100048912	CDKN2B-AS1	0.00230054	0.177	CD70_970	CD70	1.05543e-38	0.541	CYB5R4_51167	CYB5R4	9.13481e-12	0.396	TAP1-r-Plus
C4orf26_152816	C4orf26	0.00383565	0.093	CDKN2C_1031	CDKN2C	0.00312261	0.173	CD72_971	CD72	2.50825e-44	0.573	CYBASC3_220002	CYB561A3	0.00331238	0.188	TAP1-r-Plus
C4orf33_132321	C4orf33	6.64432e-06	0.141	CDKN2D_1032	CDKN2D	4.6062e-15	0.409	CD74_972	CD74	1.36664e-20	0.406	CYBA_1535	CYBA	1.34768e-12	0.41	TAP1-r-Plus
C4orf40_401137	PRR27	8.26866e-05	0.124	CDKN3_1033	CDKN3	0.000497439	0.2	CD79A_973	CD79A	9.23906e-12	0.307	CYBB_1536	CYBB	7.90132e-20	0.507	TAP1-r-Plus
C4orf50_389197	C4orf50	2.38239e-06	0.147	CDR2L_30850	CDR2L	0.00150597	0.184	CD79B_974	CD79B	3.94549e-16	0.361	CYC1_1537	CYC1	5.80245e-07	0.302	TAP1-r-Plus
C4orf51_646603	C4orf51	1.28182e-07	0.164	CDR2_1039	CDR2	0.00222711	0.178	CD7_924	CD7	3.41886e-35	0.519	CYHR1_50626	CYHR1	0.00343399	0.188	TAP1-r-Plus
C4orf52_389203	SMIM20	8.52147e-06	0.139	CDS1_1040	CDS1	0.000577634	0.198	CD80_941	CD80	1.41709e-30	0.488	CYLD_1540	CYLD	2.38222e-13	0.421	TAP1-r-Plus
C4orf7_260436	FDCSP	3.2928e-29	0.335	CDSN_1041	CDSN	0.00442834	0.167	CD82_3732	CD82	3.81806e-08	0.253	CYP24A1_1591	CYP24A1	0.00981082	0.168	TAP1-r-Plus
C5AR1_728	C5AR1	1.59297e-26	0.32	CDT1_81620	CDT1	6.12498e-06	0.253	CD83_9308	CD83	6.29527e-07	0.231	CYP2J2_1573	CYP2J2	1.8505e-15	0.452	TAP1-r-Plus
C5orf20_140947	DCANP1	8.76694e-77	0.524	CDX1_1044	CDX1	0.000774643	0.194	CD84_8832	CD84	2.22645e-21	0.414	CYP4A11_1579	CYP4A11	0.000594361	0.217	TAP1-r-Plus
C5orf23_79614	NPR3	0.000203055	0.117	CDYL2_124359	CDYL2	7.94769e-05	0.224	CD86_942	CD86	6.49961e-35	0.517	CYP4B1_1580	CYP4B1	4.33779e-08	0.327	TAP1-r-Plus
C5orf25_375484	SIMC1	7.115e-08	0.167	CDYL_9425	CDYL	0.0086646	0.155	CD8A_925	CD8A	2.1098e-60	0.648	CYP4F11_57834	CYP4F11	0.000772414	0.213	TAP1-r-Plus
C5orf27_202299	LINC01554	4.67875e-10	0.192	CEACAM21_90273	CEACAM21	1.3868e-15	0.416	CD8B_926	CD8B	1.16857e-45	0.58	CYP4F22_126410	CYP4F22	3.1916e-07	0.308	TAP1-r-Plus
C5orf34_375444	C5orf34	2.65728e-11	0.205	CEACAM3_1084	CEACAM3	1.44073e-07	0.289	CD96_10225	CD96	1.68334e-36	0.528	CYP4V2_285440	CYP4V2	0.00209841	0.196	TAP1-r-Plus
C5orf39_389289	ANXA2R	7.12646e-28	0.328	CEACAM4_1089	CEACAM4	5.2384e-11	0.351	CD97_976	ADGRE5	1.13526e-06	0.226	CYP4X1_260293	CYP4X1	0.0013617	0.203	TAP1-r-Plus
C5orf40_408263	FNDC9	2.41957e-10	0.195	CEACAM6_4680	CEACAM6	0.00218798	0.178	CDA_978	CDA	4.27229e-12	0.312	CYP4Z1_199974	CYP4Z1	0.00863795	0.17	TAP1-r-Plus
C5orf46_389336	C5orf46	1.26289e-08	0.176	CEACAM7_1087	CEACAM7	0.0022478	0.178	CDC20_991	CDC20	2.15956e-12	0.316	CYP4Z2P_163720	CYP4Z2P	0.00547328	0.179	TAP1-r-Plus
C5orf56_441108	C5orf56	4.10112e-77	0.525	CEBPE_1053	CEBPE	7.04023e-09	0.314	CDC25A_993	CDC25A	1.08046e-08	0.262	CYP51A1_1595	CYP51A1	6.82953e-05	0.247	TAP1-r-Plus
C5orf58_133874	C5orf58	1.43859e-22	0.295	CECR1_51816	CECR1	9.66476e-20	0.465	CDC25B_994	CDC25B	0.000547915	0.165	CYSLTR1_10800	CYSLTR1	3.67603e-16	0.461	TAP1-r-Plus
C6orf105_84830	ADTRP	5.31572e-20	0.277	CECR6_27439	CECR6	1.43117e-05	0.244	CDC25C_995	CDC25C	1.57582e-11	0.304	CYSLTR2_57105	CYSLTR2	5.27909e-05	0.251	TAP1-r-Plus
C6orf106_64771	C6orf106	5.99841e-33	0.355	CELF2_10659	CELF2	2.12768e-21	0.483	CDC26_246184	CDC26	0.00117892	0.156	CYTH1_9267	CYTH1	2.56608e-06	0.286	TAP1-r-Plus
C6orf108_10591	DNPH1	1.5161e-12	0.217	CEND1_51286	CEND1	0.00624775	0.161	CDC27_996	CDC27	1.96428e-08	0.257	CYTH4_27128	CYTH4	2.48945e-18	0.489	TAP1-r-Plus
C6orf115_58527	ABRACL	6.60526e-26	0.316	CENPA_1058	CENPA	1.42231e-05	0.244	CDC37_11140	CDC37	0.00100359	0.158	CYTIP_9595	CYTIP	1.43197e-19	0.504	TAP1-r-Plus
C6orf125_84300	UQCC2	0.00269485	0.096	CENPE_1062	CENPE	4.18593e-05	0.232	CDC42EP2_10435	CDC42EP2	5.29868e-08	0.25	CYTSB_92521	SPECC1	1.68927e-07	0.315	TAP1-r-Plus
C6orf129_154467	CCDC167	4.01619e-17	0.256	CENPF_1063	CENPF	0.00298139	0.173	CDC42SE2_56990	CDC42SE2	5.29857e-08	0.25	DAB2_1601	DAB2	0.00680543	0.175	TAP1-r-Plus
C6orf136_221545	C6orf136	7.50222e-12	0.21	CENPH_64946	CENPH	1.50129e-05	0.243	CDC45_8318	CDC45	1.15791e-09	0.277	DAPK2_23604	DAPK2	0.00229273	0.195	TAP1-r-Plus
C6orf142_90523	MLIP	0.00157597	0.101	CENPI_2491	CENPI	0.00162906	0.183	CDC6_990	CDC6	5.00384e-11	0.297	DAPL1_92196	DAPL1	0.00310948	0.19	TAP1-r-Plus
C6orf145_221749	PXDC1	5.84274e-07	0.156	CENPJ_55835	CENPJ	0.00763882	0.157	CDC7_8317	CDC7	1.70311e-08	0.259	DAPP1_27071	DAPP1	3.38506e-20	0.511	TAP1-r-Plus
C6orf150_115004	MB21D1	5.88564e-52	0.44	CENPK_64105	CENPK	0.00244206	0.177	CDCA2_157313	CDCA2	7.65502e-12	0.309	DARC_2532	ACKR1	0.00023779	0.23	TAP1-r-Plus
C6orf153_88745	RRP36	2.7784e-28	0.33	CENPM_79019	CENPM	3.23548e-05	0.234	CDCA3_83461	CDCA3	9.48351e-08	0.246	DAZAP1_26528	DAZAP1	2.67232e-05	0.259	TAP1-r-Plus
C6orf15_29113	C6orf15	1.01563e-10	0.199	CENPN_55839	CENPN	0.00284948	0.174	CDCA4_55038	CDCA4	4.93805e-12	0.311	DBI_1622	DBI	1.08047e-09	0.36	TAP1-r-Plus
C6orf162_57150	SMIM8	0.00322551	0.094	CENPO_79172	CENPO	0.00295361	0.173	CDCA5_113130	CDCA5	2.44468e-12	0.315	DBNDD2_55861	DBNDD2	0.000462303	0.22	TAP1-r-Plus
C6orf167_253714	MMS22L	1.47026e-05	0.136	CENPW_387103	CENPW	0.000517347	0.199	CDCA7_83879	CDCA7	6.32067e-05	0.189	DBNL_28988	DBNL	0.00182827	0.199	TAP1-r-Plus
C6orf174_387104	SOGA3	1.00405e-10	0.199	CEP135_9662	CEP135	0.0031507	0.172	CDCA8_55143	CDCA8	1.89713e-12	0.317	DCK_1633	DCK	8.50811e-05	0.244	TAP1-r-Plus
C6orf182_285753	CEP57L1	2.58884e-06	0.147	CEP55_55165	CEP55	2.99603e-10	0.339	CDCP1_64866	CDCP1	2.01902e-18	0.385	DCTN3_11258	DCTN3	0.00862766	0.17	TAP1-r-Plus
C6orf192_116843	SLC18B1	1.70201e-20	0.281	CERCAM_51148	CERCAM	0.000649681	0.196	CDH3_1001	CDH3	6.40151e-11	0.296	DCTPP1_79077	DCTPP1	0.00357433	0.187	TAP1-r-Plus
C6orf195_154386	LINC01600	1.12892e-06	0.152	CERKL_375298	CERKL	4.47929e-15	0.409	CDHR1_92211	CDHR1	5.90862e-06	0.211	DCUN1D5_84259	DCUN1D5	0.00510209	0.181	TAP1-r-Plus
C6orf203_51250	C6orf203	1.54682e-06	0.15	CFD_1675	CFD	1.85041e-07	0.287	CDK14_5218	CDK14	0.00774228	0.13	DDB2_1643	DDB2	0.000646502	0.215	TAP1-r-Plus
C6orf204_387119	CEP85L	1.77554e-05	0.135	CFL1_1072	CFL1	1.96744e-13	0.387	CDK1_983	CDK1	7.15274e-14	0.335	DDIT3_1649	DDIT3	0.00766522	0.173	TAP1-r-Plus
C6orf218_221718	LINC00518	6.61108e-11	0.201	CFLAR_8837	CFLAR	4.84179e-05	0.23	CDK2_1017	CDK2	1.77144e-09	0.274	DDO_8528	DDO	1.68855e-12	0.408	TAP1-r-Plus
C6orf223_221416	C6orf223	2.24498e-16	0.25	CFP_5199	CFP	0.000879186	0.192	CDK4_1019	CDK4	9.12602e-05	0.185	DDR1_780	DDR1	0.00248084	0.193	TAP1-r-Plus
C6orf226_441150	C6orf226	0.000429209	0.112	CFTR_1080	CFTR	0.00111556	0.188	CDK5R1_8851	CDK5R1	0.000137386	0.181	DDRGK1_65992	DDRGK1	8.23529e-06	0.273	TAP1-r-Plus
C6orf26_401251	SAPCD1	0.000221278	0.117	CHAF1A_10036	CHAF1A	0.00522401	0.164	CDK6_1021	CDK6	3.19533e-07	0.236	DDT_1652	DDT	0.00027061	0.228	TAP1-r-Plus
C6orf41_100133205	LINC00240	0.00470023	0.091	CHAF1B_8208	CHAF1B	9.16875e-06	0.249	CDKN1A_1026	CDKN1A	7.90361e-06	0.209	DDX58_23586	DDX58	4.61604e-23	0.542	TAP1-r-Plus
C6orf47_57827	C6orf47	4.78431e-08	0.169	CHD3_1107	CHD3	0.00326427	0.172	CDKN2A_1029	CDKN2A	0.000224501	0.175	DDX60L_91351	DDX60L	5.20426e-30	0.605	TAP1-r-Plus
C6orf62_81688	C6orf62	7.36836e-19	0.269	CHEK1_1111	CHEK1	0.0063815	0.16	CDKN2BAS_100048912	CDKN2B-AS1	1.34582e-07	0.243	DDX60_55601	DDX60	1.09739e-28	0.594	TAP1-r-Plus
C6orf81_221481	ARMC12	5.79997e-06	0.142	CHI3L2_1117	CHI3L2	8.34437e-22	0.487	CDKN2C_1031	CDKN2C	3.6745e-12	0.313	DECR1_1666	DECR1	2.46303e-05	0.26	TAP1-r-Plus
C7orf11_136647	MPLKIP	6.27183e-08	0.168	CHIC2_26511	CHIC2	0.0064579	0.16	CDKN2D_1032	CDKN2D	0.00400386	0.14	DEF6_50619	DEF6	3.0157e-09	0.351	TAP1-r-Plus
C7orf13_129790	C7orf13	0.000178401	0.118	CHIT1_1118	CHIT1	8.2181e-08	0.294	CDKN3_1033	CDKN3	7.0373e-16	0.358	DEFB1_1672	DEFB1	0.00301531	0.19	TAP1-r-Plus
C7orf23_79161	TMEM243	3.64937e-08	0.171	CHMP1A_5119	CHMP1A	0.000775801	0.194	CDR2_1039	CDR2	0.000867306	0.16	DENND1C_79958	DENND1C	6.32358e-05	0.248	TAP1-r-Plus
C7orf26_79034	C7orf26	0.000997494	0.105	CHMP4B_128866	CHMP4B	3.76875e-09	0.319	CDT1_81620	CDT1	3.18353e-10	0.286	DENND2D_79961	DENND2D	1.64616e-10	0.375	TAP1-r-Plus
C7orf28A_51622	CCZ1	3.47921e-12	0.214	CHMP5_51510	CHMP5	0.00176357	0.182	CDV3_55573	CDV3	0.000643618	0.163	DENND3_22898	DENND3	8.86358e-07	0.298	TAP1-r-Plus
C7orf29_113763	ZBED6CL	6.6046e-10	0.191	CHN1_1123	CHN1	3.67143e-05	0.233	CDX1_1044	CDX1	1.19302e-15	0.355	DENND4C_55667	DENND4C	0.00176454	0.199	TAP1-r-Plus
C7orf30_115416	MALSU1	5.02825e-12	0.212	CHPF2_54480	CHPF2	0.0042655	0.167	CDYL2_124359	CDYL2	0.00202286	0.149	DERL1_79139	DERL1	0.000180763	0.234	TAP1-r-Plus
C7orf31_136895	C7orf31	0.000396012	0.112	CHRDL2_25884	CHRDL2	0.00145435	0.185	CEACAM1_634	CEACAM1	0.00136963	0.154	DERL3_91319	DERL3	1.84058e-11	0.391	TAP1-r-Plus
C7orf33_202865	C7orf33	0.000331936	0.114	CHRNA1_1134	CHRNA1	0.00537312	0.163	CEACAM21_90273	CEACAM21	5.99235e-10	0.281	DGCR6L_85359	DGCR6L	0.000909151	0.21	TAP1-r-Plus
C7orf40_285958	SNHG15	2.32763e-05	0.133	CHRNA5_1138	CHRNA5	2.67061e-05	0.237	CEACAM3_1084	CEACAM3	8.7678e-05	0.185	DHCR24_1718	DHCR24	1.19037e-08	0.339	TAP1-r-Plus
C7orf49_78996	C7orf49	3.86194e-06	0.145	CHRNA6_8973	CHRNA6	1.4964e-06	0.267	CEACAM4_1089	CEACAM4	1.27121e-05	0.204	DHRS1_115817	DHRS1	4.66159e-05	0.252	TAP1-r-Plus
C7orf55_154791	C7orf55	0.00894151	0.084	CHST11_50515	CHST11	2.07331e-18	0.45	CEBPB_1051	CEBPB	0.00046998	0.167	DHRS3_9249	DHRS3	0.000112973	0.241	TAP1-r-Plus
C7orf61_402573	C7orf61	7.8281e-15	0.237	CHST12_55501	CHST12	2.93632e-12	0.37	CEBPE_1053	CEBPE	0.000191227	0.177	DHRS9_10170	DHRS9	0.000105879	0.241	TAP1-r-Plus
C7orf65_401335	C7orf65	0.000237654	0.116	CHST2_9435	CHST2	1.14282e-12	0.376	CECR1_51816	CECR1	7.14764e-08	0.248	DHRSX_207063	DHRSX	0.00115753	0.206	TAP1-r-Plus
C8G_733	C8G	4.9801e-14	0.23	CHST4_10164	CHST4	0.000258965	0.209	CECR6_27439	CECR6	1.50985e-07	0.242	DHX58_79132	DHX58	3.73726e-27	0.581	TAP1-r-Plus
C8orf30A_51236	HGH1	0.00112752	0.104	CHTF18_63922	CHTF18	0.00211616	0.179	CEND1_51286	CEND1	8.26162e-05	0.186	DIAPH1_1729	DIAPH1	0.00388534	0.186	TAP1-r-Plus
C8orf31_286122	C8orf31	2.32623e-11	0.206	CIAPIN1_57019	CIAPIN1	0.000559633	0.198	CENPA_1058	CENPA	5.14101e-11	0.297	DIO1_1733	DIO1	0.000703089	0.214	TAP1-r-Plus
C8orf46_254778	C8orf46	4.1095e-08	0.17	CIB2_10518	CIB2	0.000215008	0.211	CENPE_1062	CENPE	1.12041e-09	0.277	DKC1_1736	DKC1	0.00131199	0.204	TAP1-r-Plus
C8orf47_203111	ERICH5	8.2678e-15	0.237	CIITA_4261	CIITA	1.0407e-45	0.665	CENPF_1063	CENPF	0.00191594	0.15	DKFZp761E198_91056	AP5B1	0.000972263	0.209	TAP1-r-Plus
C8orf59_401466	C8orf59	1.50332e-07	0.163	CILP2_148113	CILP2	0.00582147	0.162	CENPH_64946	CENPH	1.05473e-10	0.293	DMC1_11144	DMC1	0.00276495	0.192	TAP1-r-Plus
C8orf73_642475	MROH6	0.000141738	0.12	CIRH1A_84916	CIRH1A	0.00487537	0.165	CENPI_2491	CENPI	1.41691e-12	0.318	DNAJA1_3301	DNAJA1	8.45906e-11	0.38	TAP1-r-Plus
C8orf76_84933	C8orf76	6.58212e-15	0.238	CITED1_4435	CITED1	0.000429452	0.202	CENPK_64105	CENPK	7.10592e-18	0.38	DNAJC15_29103	DNAJC15	8.21058e-07	0.299	TAP1-r-Plus
C8orf80_389643	NUGGC	3.05214e-61	0.474	CIZ1_25792	CIZ1	0.000327804	0.206	CENPL_91687	CENPL	4.73103e-09	0.268	DNAJC1_64215	DNAJC1	0.00129035	0.204	TAP1-r-Plus
C8orf85_441376	AARD	0.00221824	0.098	CKAP2L_150468	CKAP2L	0.00237966	0.177	CENPM_79019	CENPM	7.97385e-11	0.294	DNAJC5B_85479	DNAJC5B	3.49034e-08	0.329	TAP1-r-Plus
C9orf100_84904	ARHGEF39	2.26267e-25	0.313	CKLF_51192	CKLF	7.64279e-06	0.25	CENPN_55839	CENPN	1.40158e-11	0.305	DNASE1L1_1774	DNASE1L1	1.98772e-08	0.335	TAP1-r-Plus
C9orf11_54586	EQTN	2.63299e-10	0.195	CKM_1158	CKM	0.00433088	0.167	CENPO_79172	CENPO	2.45343e-05	0.198	DNASE2_1777	DNASE2	3.31166e-09	0.35	TAP1-r-Plus
C9orf123_90871	TMEM261	4.39007e-06	0.144	CKS1B_1163	CKS1B	0.00374234	0.169	CENPP_401541	CENPP	6.10575e-13	0.323	DNPEP_23549	DNPEP	1.76831e-11	0.391	TAP1-r-Plus
C9orf139_401563	C9orf139	8.99894e-27	0.321	CKS2_1164	CKS2	6.84473e-06	0.252	CENPQ_55166	CENPQ	3.74917e-07	0.235	DOCK10_55619	DOCK10	1.5474e-13	0.424	TAP1-r-Plus
C9orf140_89958	SAPCD2	1.43533e-09	0.187	CLCF1_23529	CLCF1	0.00228256	0.178	CENPW_387103	CENPW	1.18254e-16	0.367	DOCK2_1794	DOCK2	4.84724e-17	0.473	TAP1-r-Plus
C9orf142_286257	C9orf142	0.000191277	0.118	CLCN7_1186	CLCN7	0.00464194	0.166	CEP135_9662	CEP135	5.88105e-07	0.231	DOCK8_81704	DOCK8	1.5559e-16	0.466	TAP1-r-Plus
C9orf144_389715	FAM205BP	0.00387153	0.093	CLDN4_1364	CLDN4	0.00176952	0.182	CEP55_55165	CEP55	2.2834e-12	0.316	DOHH_83475	DOHH	0.00385912	0.186	TAP1-r-Plus
C9orf153_389766	C9orf153	0.00406134	0.092	CLEC10A_10462	CLEC10A	0.00111861	0.188	CEP78_84131	CEP78	0.00048415	0.166	DOK2_9046	DOK2	3.62362e-19	0.499	TAP1-r-Plus
C9orf167_54863	TOR4A	2.57743e-32	0.352	CLEC12A_160364	CLEC12A	2.59074e-17	0.437	CEPT1_10390	CEPT1	0.000318541	0.171	DOK3_79930	DOK3	8.4235e-18	0.482	TAP1-r-Plus
C9orf16_79095	C9orf16	0.000211747	0.117	CLEC12B_387837	CLEC12B	0.000108712	0.22	CETP_1071	CETP	0.000859838	0.16	DOK5_55816	DOK5	0.00648095	0.176	TAP1-r-Plus
C9orf170_401535	C9orf170	1.66198e-12	0.217	CLEC16A_23274	CLEC16A	0.000573804	0.198	CFB_629	CFB	3.11667e-20	0.403	DPEP2_64174	DPEP2	3.06212e-08	0.331	TAP1-r-Plus
C9orf21_195827	AAED1	1.08264e-16	0.253	CLEC17A_388512	CLEC17A	0.000307754	0.207	CFH_3075	CFH	4.86649e-07	0.233	DPH2_1802	DPH2	0.00478219	0.182	TAP1-r-Plus
C9orf24_84688	C9orf24	8.06463e-05	0.124	CLEC2B_9976	CLEC2B	1.13488e-16	0.43	CFL1_1072	CFL1	2.1373e-11	0.302	DPM3_54344	DPM3	0.00862597	0.17	TAP1-r-Plus
C9orf25_203259	FAM219A	5.51721e-14	0.23	CLEC2D_29121	CLEC2D	2.52647e-09	0.323	CFL2_1073	CFL2	4.6073e-06	0.214	DPP3_10072	DPP3	0.00117967	0.206	TAP1-r-Plus
C9orf30_91283	MSANTD3	5.60437e-35	0.366	CLEC4A_50856	CLEC4A	2.07297e-12	0.372	CFLAR_8837	CFLAR	3.84022e-19	0.392	DPP7_29952	DPP7	0.000151311	0.237	TAP1-r-Plus
C9orf40_55071	C9orf40	5.67611e-20	0.277	CLEC4C_170482	CLEC4C	0.00111339	0.188	CFP_5199	CFP	4.29659e-05	0.193	DPP9_91039	DPP9	0.000988021	0.209	TAP1-r-Plus
C9orf53_51198	CDKN2A-AS1	1.27345e-20	0.282	CLEC4D_338339	CLEC4D	2.11399e-08	0.305	CGB8_94115	CGB8	0.000140952	0.18	DPYD_1806	DPYD	1.98021e-14	0.437	TAP1-r-Plus
C9orf69_90120	C9orf69	4.01085e-06	0.144	CLEC4E_26253	CLEC4E	1.93632e-15	0.414	CGRRF1_10668	CGRRF1	0.00180246	0.15	DRAM1_55332	DRAM1	1.38838e-14	0.44	TAP1-r-Plus
C9orf70_84850	GLIS3-AS1	1.64404e-05	0.135	CLEC5A_23601	CLEC5A	1.80914e-05	0.241	CHAC2_494143	CHAC2	6.52713e-06	0.211	DRAM2_128338	DRAM2	8.29546e-05	0.245	TAP1-r-Plus
C9orf72_203228	C9orf72	0.000142895	0.12	CLEC6A_93978	CLEC6A	3.2237e-10	0.338	CHAF1A_10036	CHAF1A	6.94321e-07	0.23	DRAP1_10589	DRAP1	6.11394e-09	0.345	TAP1-r-Plus
C9orf78_51759	C9orf78	0.000241397	0.116	CLEC7A_64581	CLEC7A	2.24963e-18	0.45	CHAF1B_8208	CHAF1B	9.16001e-06	0.207	DRG1_4733	DRG1	0.00221989	0.195	TAP1-r-Plus
C9orf95_54981	NMRK1	2.28993e-05	0.133	CLEC9A_283420	CLEC9A	6.4497e-08	0.296	CHCHD3_54927	CHCHD3	9.66946e-07	0.227	DTX3L_151636	DTX3L	2.86452e-32	0.623	TAP1-r-Plus
CA13_377677	CA13	5.04459e-06	0.143	CLECL1_160365	CLECL1	3.22182e-26	0.53	CHCHD6_84303	CHCHD6	0.000843569	0.16	DUS1L_64118	DUS1L	7.62056e-07	0.299	TAP1-r-Plus
CA5BP_340591	CA5BP1	4.26642e-15	0.24	CLIC1_1192	CLIC1	6.61205e-09	0.315	CHEK1_1111	CHEK1	2.17297e-09	0.273	DUSP10_11221	DUSP10	6.6498e-09	0.344	TAP1-r-Plus
CA6_765	CA6	0.000547725	0.11	CLIC2_1193	CLIC2	1.02832e-09	0.329	CHFR_55743	CHFR	2.36158e-07	0.239	DUSP22_56940	DUSP22	0.00834111	0.171	TAP1-r-Plus
CA9_768	CA9	7.63246e-14	0.229	CLIC3_9022	CLIC3	7.96028e-06	0.25	CHI3L1_1116	CHI3L1	1.40975e-09	0.276	DUSP23_54935	DUSP23	0.00198292	0.197	TAP1-r-Plus
CABLES2_81928	CABLES2	6.50736e-08	0.168	CLIC5_53405	CLIC5	3.17275e-05	0.235	CHI3L2_1117	CHI3L2	0.00303107	0.144	DYNLT1_6993	DYNLT1	0.00642076	0.176	TAP1-r-Plus
CACNA1A_773	CACNA1A	2.82394e-07	0.16	CLIC6_54102	CLIC6	0.00103358	0.19	CHIC2_26511	CHIC2	1.84426e-05	0.201	DYNLT3_6990	DYNLT3	0.000423722	0.222	TAP1-r-Plus
CACNA1B_774	CACNA1B	0.00170762	0.1	CLIP2_7461	CLIP2	0.000360275	0.204	CHIT1_1118	CHIT1	9.60901e-07	0.227	E2F8_79733	E2F8	0.00233498	0.195	TAP1-r-Plus
CACNA1E_777	CACNA1E	3.05796e-17	0.257	CLIP4_79745	CLIP4	3.03195e-07	0.282	CHMP2B_25978	CHMP2B	0.0002035	0.176	EAF2_55840	EAF2	7.25073e-06	0.275	TAP1-r-Plus
CACNG3_10368	CACNG3	5.09143e-06	0.143	CLLU1OS_574016	CLLU1OS	0.00199266	0.18	CHMP5_51510	CHMP5	1.23193e-05	0.205	EBAG9_9166	EBAG9	0.000502356	0.219	TAP1-r-Plus
CACYBP_27101	CACYBP	4.1419e-06	0.144	CLNK_116449	CLNK	9.38284e-08	0.293	CHN1_1123	CHN1	0.00739813	0.131	EBI3_10148	EBI3	9.52928e-19	0.494	TAP1-r-Plus
CADM3_57863	CADM3	0.00107919	0.104	CLSPN_63967	CLSPN	0.000207738	0.212	CHRFAM7A_89832	CHRFAM7A	6.6242e-05	0.188	EBNA1BP2_10969	EBNA1BP2	0.000541074	0.218	TAP1-r-Plus
CAD_790	CAD	1.81726e-10	0.197	CLSTN1_22883	CLSTN1	0.0031552	0.172	CHRM4_1132	CHRM4	0.00157753	0.152	EBP_10682	EBP	1.47006e-06	0.292	TAP1-r-Plus
CAGE1_285782	CAGE1	5.40222e-11	0.202	CLTA_1211	CLTA	0.000881026	0.192	CHRNA6_8973	CHRNA6	3.4706e-05	0.195	ECE2_9718	ECE2	3.2447e-05	0.257	TAP1-r-Plus
CALB2_794	CALB2	0.00260416	0.096	CLTB_1212	CLTB	9.56402e-05	0.222	CHRNA7_1139	CHRNA7	0.00178713	0.151	ECHDC2_55268	ECHDC2	0.000647844	0.215	TAP1-r-Plus
CALCA_796	CALCA	0.0015699	0.101	CMAH_8418	CMAHP	0.000491081	0.2	CHST11_50515	CHST11	1.33025e-23	0.433	EDEM1_9695	EDEM1	0.000345281	0.225	TAP1-r-Plus
CALCB_797	CALCB	2.89809e-06	0.146	CMKLR1_1240	CMKLR1	5.28626e-18	0.445	CHST13_166012	CHST13	5.61526e-05	0.19	EDN1_1906	EDN1	0.00924872	0.169	TAP1-r-Plus
CALHM3_119395	CALHM3	0.0036109	0.093	CMPK2_129607	CMPK2	9.69638e-16	0.418	CHST4_10164	CHST4	1.94374e-05	0.2	EEF1D_1936	EEF1D	0.00913827	0.169	TAP1-r-Plus
CALM2_805	CALM2	0.00881588	0.084	CMTM1_113540	CMTM1	0.00324896	0.172	CHURC1_91612	CHURC1	0.00565443	0.135	EFNA1_1942	EFNA1	3.07348e-05	0.258	TAP1-r-Plus
CALM3_808	CALM3	0.00979329	0.083	CMTM2_146225	CMTM2	0.00347702	0.171	CIAPIN1_57019	CIAPIN1	0.000643525	0.163	EFR3A_23167	EFR3A	3.99831e-07	0.306	TAP1-r-Plus
CALML5_51806	CALML5	1.0253e-07	0.165	CMTM3_123920	CMTM3	0.0002089	0.212	CIDEC_63924	CIDEC	0.000421664	0.168	EGF_1950	EGF	3.87237e-07	0.306	TAP1-r-Plus
CALR_811	CALR	3.24419e-44	0.409	CMTM7_112616	CMTM7	2.0831e-07	0.286	CIITA_4261	CIITA	2.02816e-22	0.423	EHBP1L1_254102	EHBP1L1	0.00096455	0.209	TAP1-r-Plus
CALU_813	CALU	3.05125e-06	0.146	CNDP2_55748	CNDP2	0.00541292	0.163	CILP_8483	CILP	0.000148418	0.18	EHD1_10938	EHD1	0.00928205	0.169	TAP1-r-Plus
CAMK1G_57172	CAMK1G	9.61965e-21	0.282	CNGB1_1258	CNGB1	0.00033482	0.205	CIRH1A_84916	CIRH1A	0.00107114	0.157	EHD4_30844	EHD4	5.50491e-08	0.325	TAP1-r-Plus
CAMK2D_817	CAMK2D	6.16522e-11	0.201	CNIH3_149111	CNIH3	0.00193207	0.18	CISD2_493856	CISD2	3.09355e-07	0.237	EHF_26298	EHF	2.42014e-08	0.333	TAP1-r-Plus
CAMK2G_818	CAMK2G	0.00283046	0.095	CNKSR1_10256	CNKSR1	1.8448e-05	0.241	CKAP2L_150468	CKAP2L	6.99892e-14	0.335	EI24_9538	EI24	0.00366706	0.187	TAP1-r-Plus
CAMK4_814	CAMK4	5.81922e-25	0.31	CNN2_1265	CNN2	1.73855e-05	0.242	CKAP2_26586	CKAP2	1.11092e-06	0.226	EIF2AK2_5610	EIF2AK2	3.13618e-14	0.434	TAP1-r-Plus
CAMKV_79012	CAMKV	3.02628e-11	0.204	CNNM4_26504	CNNM4	0.00342394	0.171	CKLF_51192	CKLF	2.38941e-11	0.302	EIF2B3_8891	EIF2B3	2.0447e-09	0.354	TAP1-r-Plus
CAP1_10487	CAP1	1.09129e-08	0.177	CNOT6_57472	CNOT6	0.007201	0.158	CKS1B_1163	CKS1B	9.1478e-07	0.228	EIF2C2_27161	AGO2	0.00155634	0.201	TAP1-r-Plus
CAPG_822	CAPG	3.01218e-22	0.293	CNO_55330	BLOC1S4	0.00607015	0.161	CKS2_1164	CKS2	9.50395e-10	0.278	EIF2S1_1965	EIF2S1	0.00563821	0.179	TAP1-r-Plus
CAPN14_440854	CAPN14	5.75046e-05	0.127	CNR2_1269	CNR2	5.26922e-08	0.298	CLCA3P_9629	CLCA3P	6.94124e-05	0.188	EIF4A3_9775	EIF4A3	0.000232658	0.231	TAP1-r-Plus
CAPN1_823	CAPN1	1.18928e-09	0.188	CNTNAP1_8506	CNTNAP1	0.0023235	0.177	CLCF1_23529	CLCF1	1.63411e-06	0.223	EIF4E3_317649	EIF4E3	1.42241e-09	0.357	TAP1-r-Plus
CAPN2_824	CAPN2	0.0080924	0.085	COG4_25839	COG4	0.00421649	0.167	CLC_1178	CLC	8.84633e-06	0.208	EIF4EBP3_8637	EIF4EBP3	3.78103e-06	0.282	TAP1-r-Plus
CAPN3_825	CAPN3	1.99823e-09	0.185	COL10A1_1300	COL10A1	0.000277989	0.208	CLDN12_9069	CLDN12	0.000765888	0.161	ELF3_1999	ELF3	2.11591e-09	0.354	TAP1-r-Plus
CAPN6_827	CAPN6	4.26618e-09	0.182	COL11A1_1301	COL11A1	0.000112053	0.22	CLDN14_23562	CLDN14	5.54261e-07	0.232	ELF4_2000	ELF4	1.35597e-05	0.267	TAP1-r-Plus
CAPNS2_84290	CAPNS2	1.79295e-06	0.149	COL13A1_1305	COL13A1	0.00295312	0.173	CLDN1_9076	CLDN1	0.00881431	0.128	ELL2_22936	ELL2	2.93018e-06	0.285	TAP1-r-Plus
CAPZA1_829	CAPZA1	5.53037e-13	0.221	COL16A1_1307	COL16A1	0.00141223	0.185	CLDND1_56650	CLDND1	6.58959e-08	0.248	ELL3_80237	ELL3	8.57983e-07	0.298	TAP1-r-Plus
CAPZB_832	CAPZB	0.000417141	0.112	COL1A1_1277	COL1A1	0.000924142	0.191	CLEC10A_10462	CLEC10A	4.5429e-22	0.42	ELMO1_9844	ELMO1	0.000471529	0.22	TAP1-r-Plus
CARD11_84433	CARD11	2.66917e-66	0.491	COL1A2_1278	COL1A2	0.000383658	0.204	CLEC12A_160364	CLEC12A	4.01493e-14	0.338	ELMO3_79767	ELMO3	0.000115944	0.24	TAP1-r-Plus
CARD16_114769	CARD16	1.17239e-118	0.626	COL24A1_255631	COL24A1	0.00187118	0.181	CLEC12B_387837	CLEC12B	0.00276591	0.145	ELMOD2_255520	ELMOD2	0.0074517	0.173	TAP1-r-Plus
CARD17_440068	CARD17	2.23461e-52	0.442	COL6A4P2_646300	COL6A4P2	0.00163964	0.183	CLEC17A_388512	CLEC17A	3.6921e-07	0.235	ELOVL1_64834	ELOVL1	3.24057e-12	0.404	TAP1-r-Plus
CARD6_84674	CARD6	6.5832e-17	0.254	COL8A2_1296	COL8A2	2.08815e-06	0.264	CLEC1A_51267	CLEC1A	0.000694886	0.162	ELOVL3_83401	ELOVL3	0.000219641	0.231	TAP1-r-Plus
CARD8_22900	CARD8	0.00490581	0.09	COL9A2_1298	COL9A2	0.000170916	0.214	CLEC2B_9976	CLEC2B	2.55519e-27	0.464	ELOVL7_79993	ELOVL7	0.000500374	0.219	TAP1-r-Plus
CARD9_64170	CARD9	6.08098e-37	0.375	COLEC12_81035	COLEC12	0.000696994	0.195	CLEC2D_29121	CLEC2D	1.02341e-18	0.388	ELP4_26610	ELP4	4.63638e-06	0.28	TAP1-r-Plus
CARHSP1_23589	CARHSP1	6.39916e-05	0.126	COMMD8_54951	COMMD8	0.0039294	0.169	CLEC4A_50856	CLEC4A	1.71557e-21	0.415	EMB_133418	EMB	1.96972e-07	0.313	TAP1-r-Plus
CARM1_10498	CARM1	9.24263e-13	0.219	COMP_1311	COMP	0.000162658	0.215	CLEC4C_170482	CLEC4C	3.18154e-09	0.27	EMD_2010	EMD	0.000301298	0.227	TAP1-r-Plus
CARS_833	CARS	4.50072e-20	0.278	COPG_22820	COPG1	0.00215367	0.178	CLEC4D_338339	CLEC4D	5.25748e-35	0.518	EMILIN2_84034	EMILIN2	8.43858e-05	0.245	TAP1-r-Plus
CASC5_57082	CASC5	1.37264e-06	0.151	CORO1A_11151	CORO1A	2.06481e-28	0.549	CLEC4E_26253	CLEC4E	6.72537e-39	0.542	EML3_256364	EML3	0.005862	0.178	TAP1-r-Plus
CASP10_843	CASP10	1.82501e-41	0.397	CORO1B_57175	CORO1B	0.000559906	0.198	CLEC4G_339390	CLEC4G	0.00568144	0.135	EMP2_2013	EMP2	0.000399557	0.223	TAP1-r-Plus
CASP14_23581	CASP14	3.32633e-11	0.204	CORO1C_23603	CORO1C	0.00851513	0.155	CLEC5A_23601	CLEC5A	1.31889e-05	0.204	EMP3_2014	EMP3	1.58902e-07	0.315	TAP1-r-Plus
CASP1_834	CASP1	1.22766e-113	0.616	CORO6_84940	CORO6	0.00287807	0.174	CLEC6A_93978	CLEC6A	3.58892e-42	0.561	EMR1_2015	ADGRE1	1.51857e-13	0.424	TAP1-r-Plus
CASP3_836	CASP3	1.29365e-06	0.151	CORO7_79585	CORO7	7.34417e-20	0.466	CLEC7A_64581	CLEC7A	1.18022e-19	0.397	EMR2_30817	ADGRE2	7.06372e-16	0.457	TAP1-r-Plus
CASP4_837	CASP4	6.04295e-66	0.49	COTL1_23406	COTL1	2.6925e-24	0.512	CLEC9A_283420	CLEC9A	0.000567483	0.165	EMR4P_326342	ADGRE4P	0.000953481	0.209	TAP1-r-Plus
CASP5_838	CASP5	1.92232e-99	0.584	COX4NB_10328	EMC8	0.00129858	0.186	CLECL1_160365	CLECL1	6.0099e-20	0.4	ENDOD1_23052	ENDOD1	2.85631e-05	0.259	TAP1-r-Plus
CASP7_840	CASP7	3.553e-07	0.159	COX6B2_125965	COX6B2	0.000334323	0.205	CLIC1_1192	CLIC1	1.66915e-16	0.365	ENDOG_2021	ENDOG	0.000475986	0.22	TAP1-r-Plus
CASP8_841	CASP8	7.2514e-16	0.246	CP110_9738	CCP110	0.00801567	0.156	CLIC2_1193	CLIC2	1.43422e-05	0.203	ENGASE_64772	ENGASE	0.00762279	0.173	TAP1-r-Plus
CASS4_57091	CASS4	3.06898e-23	0.299	CPA4_51200	CPA4	0.0027963	0.174	CLIC4_25932	CLIC4	5.71771e-05	0.19	ENOX2_10495	ENOX2	0.00398595	0.185	TAP1-r-Plus
CATSPER1_117144	CATSPER1	9.97636e-15	0.236	CPA5_93979	CPA5	5.51987e-07	0.277	CLIP2_7461	CLIP2	0.000581596	0.164	ENY2_56943	ENY2	0.00292203	0.191	TAP1-r-Plus
CBFB_865	CBFB	1.73799e-20	0.281	CPNE2_221184	CPNE2	0.000200876	0.212	CLIP4_79745	CLIP4	0.00113549	0.156	EOMES_8320	EOMES	7.46729e-17	0.47	TAP1-r-Plus
CBR1_873	CBR1	1.51073e-18	0.267	CPNE5_57699	CPNE5	1.24587e-09	0.328	CLLU1OS_574016	CLLU1OS	0.00622046	0.134	EPAS1_2034	EPAS1	0.000759866	0.213	TAP1-r-Plus
CBR3_874	CBR3	2.9331e-35	0.367	CPNE7_27132	CPNE7	1.48105e-06	0.267	CLNK_116449	CLNK	3.59897e-06	0.216	EPB41L3_23136	EPB41L3	2.34755e-10	0.372	TAP1-r-Plus
CBS_875	CBS	2.46978e-11	0.205	CPNE9_151835	CPNE9	1.21117e-05	0.246	CLP1_10978	CLP1	0.00528335	0.136	EPHA10_284656	EPHA10	0.000240615	0.23	TAP1-r-Plus
CBWD1_55871	CBWD1	0.0083584	0.085	CPVL_54504	CPVL	1.2051e-08	0.31	CLPP_8192	CLPP	0.00357808	0.141	EPHX4_253152	EPHX4	0.000441686	0.221	TAP1-r-Plus
CBX2_84733	CBX2	4.92037e-28	0.328	CPXM1_56265	CPXM1	0.000795317	0.193	CLSPN_63967	CLSPN	3.72855e-09	0.269	EPS15_2060	EPS15	0.00325539	0.189	TAP1-r-Plus
CC2D1B_200014	CC2D1B	3.88491e-24	0.305	CPZ_8532	CPZ	0.000411095	0.203	CLTA_1211	CLTA	0.000283316	0.173	EPSTI1_94240	EPSTI1	1.27779e-38	0.668	TAP1-r-Plus
CCDC102A_92922	CCDC102A	1.33554e-14	0.235	CR1L_1379	CR1L	1.7631e-09	0.325	CLTB_1212	CLTB	1.8427e-10	0.289	ERAP1_51752	ERAP1	1.05861e-05	0.27	TAP1-r-Plus
CCDC102B_79839	CCDC102B	0.000290215	0.115	CR1_1378	CR1	1.20548e-16	0.429	CMAS_55907	CMAS	0.000791375	0.161	ERAP2_64167	ERAP2	9.33094e-05	0.243	TAP1-r-Plus
CCDC107_203260	CCDC107	5.01056e-12	0.212	CR2_1380	CR2	3.19351e-06	0.26	CMKLR1_1240	CMKLR1	7.02201e-24	0.436	ERBB3_2065	ERBB3	0.00965375	0.168	TAP1-r-Plus
CCDC109B_55013	CCDC109B	1.29843e-21	0.288	CRABP2_1382	CRABP2	0.000485527	0.2	CMPK2_129607	CMPK2	6.93477e-36	0.524	EREG_2069	EREG	0.00916204	0.169	TAP1-r-Plus
CCDC123_84902	CEP89	0.0070427	0.087	CRCT1_54544	CRCT1	0.00902496	0.154	CMTM1_113540	CMTM1	1.44099e-07	0.242	ERG_2078	ERG	0.00313508	0.189	TAP1-r-Plus
CCDC124_115098	CCDC124	8.05963e-07	0.154	CREB3L1_90993	CREB3L1	6.18152e-05	0.227	CMTM3_123920	CMTM3	8.03526e-09	0.264	ERO1L_30001	ERO1L	1.22947e-05	0.269	TAP1-r-Plus
CCDC129_223075	CCDC129	0.000202564	0.117	CREB3_10488	CREB3	1.40419e-09	0.327	CNBP_7555	CNBP	6.4104e-07	0.231	ERP44_23071	ERP44	1.98397e-09	0.355	TAP1-r-Plus
CCDC134_79879	CCDC134	1.86684e-07	0.162	CRIP1_1396	CRIP1	5.03596e-10	0.335	CNIH2_254263	CNIH2	0.0042513	0.139	ESR1_2099	ESR1	0.00347888	0.188	TAP1-r-Plus
CCDC137_339230	CCDC137	2.76399e-15	0.241	CRLF3_51379	CRLF3	0.00300562	0.173	CNIH3_149111	CNIH3	0.00877662	0.129	ESRP1_54845	ESRP1	0.000365911	0.224	TAP1-r-Plus
CCDC138_165055	CCDC138	1.07e-07	0.165	CRP_1401	CRP	5.0068e-05	0.229	CNIH_10175	CNIH1	4.38999e-06	0.214	ESRRA_2101	ESRRA	3.67031e-11	0.386	TAP1-r-Plus
CCDC140_151278	CCDC140	0.00295259	0.095	CRTAM_56253	CRTAM	2.07935e-28	0.549	CNN3_1266	CNN3	0.00575977	0.135	ETF1_2107	ETF1	0.00259998	0.193	TAP1-r-Plus
CCDC141_285025	CCDC141	1.05309e-17	0.26	CRYAB_1410	CRYAB	0.00391698	0.169	CNOT6L_246175	CNOT6L	0.00481029	0.137	ETFA_2108	ETFA	8.95595e-05	0.244	TAP1-r-Plus
CCDC150_284992	CCDC150	7.98953e-17	0.254	CRYBB1_1414	CRYBB1	6.85065e-11	0.349	CNR2_1269	CNR2	7.05451e-09	0.265	ETFB_2109	ETFB	0.00860635	0.17	TAP1-r-Plus
CCDC18_343099	CCDC18	5.47786e-16	0.247	CSAG3_389903	CSAG3	1.29e-05	0.245	CNTLN_54875	CNTLN	5.81805e-15	0.348	ETFDH_2110	ETFDH	0.00264164	0.192	TAP1-r-Plus
CCDC22_28952	CCDC22	0.0026866	0.096	CSDAP1_440359	YBX3P1	0.00012818	0.218	CNTNAP3_79937	CNTNAP3	0.00317224	0.143	ETS1_2113	ETS1	0.000260014	0.229	TAP1-r-Plus
CCDC23_374969	CCDC23	2.31548e-05	0.133	CSDA_8531	YBX3	7.24366e-06	0.251	COBRA1_25920	NELFB	0.00246878	0.146	ETV7_51513	ETV7	9.29868e-84	0.852	TAP1-r-Plus
CCDC28B_79140	CCDC28B	5.29117e-17	0.255	CSF1R_1436	CSF1R	3.89598e-19	0.458	COCH_1690	COCH	0.000624175	0.163	EVI2A_2123	EVI2A	2.7982e-16	0.463	TAP1-r-Plus
CCDC42_146849	CCDC42	1.42404e-15	0.244	CSF1_1435	CSF1	1.92023e-09	0.325	COG5_10466	COG5	0.00782095	0.13	EVI2B_2124	EVI2B	3.429e-22	0.533	TAP1-r-Plus
CCDC58_131076	CCDC58	6.93684e-06	0.141	CSF2RA_1438	CSF2RA	1.97439e-09	0.324	COL11A1_1301	COL11A1	4.97627e-05	0.191	EXOSC3_51010	EXOSC3	5.91713e-05	0.249	TAP1-r-Plus
CCDC59_29080	CCDC59	5.8667e-12	0.211	CSF2RB_1439	CSF2RB	1.2394e-19	0.464	COL1A1_1277	COL1A1	0.00773584	0.13	EXOSC4_54512	EXOSC4	2.39445e-06	0.287	TAP1-r-Plus
CCDC67_159989	CCDC67	8.05205e-07	0.154	CSF2_1437	CSF2	0.000293396	0.207	COL22A1_169044	COL22A1	1.13992e-06	0.226	F5_2153	F5	3.40017e-06	0.283	TAP1-r-Plus
CCDC69_26112	CCDC69	2.29807e-23	0.3	CSF3R_1441	CSF3R	4.67053e-10	0.335	COL23A1_91522	COL23A1	0.000386539	0.169	F8A1_8263	F8A1	9.58499e-05	0.243	TAP1-r-Plus
CCDC77_84318	CCDC77	5.10336e-15	0.239	CSK_1445	CSK	1.12597e-07	0.291	COL29A1_256076	COL6A5	0.00320755	0.143	F8_2157	F8	0.00227163	0.195	TAP1-r-Plus
CCDC82_79780	CCDC82	3.035e-23	0.299	CSNK2B_1460	CSNK2B	0.00141087	0.185	COL3A1_1281	COL3A1	0.00038548	0.169	FAAH2_158584	FAAH2	0.00012833	0.239	TAP1-r-Plus
CCDC84_338657	CCDC84	0.00156786	0.101	CST1_1469	CST1	0.00163205	0.183	COL5A2_1290	COL5A2	0.00309252	0.143	FAAH_2166	FAAH	0.000218827	0.232	TAP1-r-Plus
CCDC85B_11007	CCDC85B	0.00328216	0.094	CST6_1474	CST6	0.000803536	0.193	COL6A1_1291	COL6A1	4.37216e-08	0.252	FADD_8772	FADD	0.00258916	0.193	TAP1-r-Plus
CCDC86_79080	CCDC86	2.35562e-10	0.195	CST7_8530	CST7	2.1335e-25	0.522	COL6A2_1292	COL6A2	1.35645e-07	0.243	FAF1_11124	FAF1	0.00271625	0.192	TAP1-r-Plus
CCDC88A_55704	CCDC88A	1.10342e-09	0.188	CSTB_1476	CSTB	0.000886305	0.192	COL6A3_1293	COL6A3	0.00192867	0.15	FAIM3_9214	FAIM3	7.9685e-18	0.482	TAP1-r-Plus
CCDC88B_283234	CCDC88B	7.52098e-50	0.432	CSTF2_1478	CSTF2	0.000219568	0.211	COL7A1_1294	COL7A1	0.000181744	0.178	FAM100B_283991	UBALD2	6.11423e-10	0.364	TAP1-r-Plus
CCDC90A_63933	MCUR1	3.90399e-13	0.222	CTHRC1_115908	CTHRC1	1.62516e-08	0.308	COL8A2_1296	COL8A2	0.0071941	0.131	FAM105A_54491	FAM105A	1.08139e-06	0.296	TAP1-r-Plus
CCDC90B_60492	CCDC90B	0.00025522	0.116	CTLA4_1493	CTLA4	2.64847e-29	0.557	COMMD1_150684	COMMD1	0.00602321	0.134	FAM111A_63901	FAM111A	3.90766e-07	0.306	TAP1-r-Plus
CCDC99_54908	SPDL1	5.92511e-13	0.221	CTNNA1_1495	CTNNA1	0.00763808	0.157	COMMD2_51122	COMMD2	0.000362175	0.17	FAM111B_374393	FAM111B	0.00232685	0.195	TAP1-r-Plus
CCHCR1_54535	CCHCR1	2.55737e-13	0.224	CTRL_1506	CTRL	1.26572e-12	0.376	COMMD3_23412	COMMD3	0.000165782	0.179	FAM113B_91523	PCED1B	1.5642e-09	0.357	TAP1-r-Plus
CCKBR_887	CCKBR	2.0515e-10	0.196	CTSA_5476	CTSA	0.000171673	0.214	COMMD5_28991	COMMD5	0.00176624	0.151	FAM115C_285966	TCAF2	0.0002061	0.232	TAP1-r-Plus
CCK_885	CCK	3.94955e-05	0.129	CTSC_1075	CTSC	9.25621e-15	0.405	COMMD8_54951	COMMD8	1.21454e-08	0.261	FAM120A_23196	FAM120A	4.59906e-06	0.28	TAP1-r-Plus
CCL11_6356	CCL11	1.6618e-33	0.358	CTSE_1510	CTSE	0.00104743	0.189	COPS6_10980	COPS6	0.00223379	0.148	FAM122C_159091	FAM122C	0.000532054	0.218	TAP1-r-Plus
CCL13_6357	CCL13	1.17958e-91	0.564	CTSS_1520	CTSS	4.07863e-24	0.51	COPS8_10920	COPS8	0.000775396	0.161	FAM129A_116496	FAM129A	6.29603e-08	0.324	TAP1-r-Plus
CCL17_6361	CCL17	3.07823e-33	0.357	CTSW_1521	CTSW	4.46277e-19	0.458	COQ2_27235	COQ2	0.000382843	0.169	FAM129B_64855	FAM129B	5.28422e-05	0.251	TAP1-r-Plus
CCL18_6362	CCL18	5.40648e-70	0.503	CTTNBP2NL_55917	CTTNBP2NL	5.56698e-06	0.254	CORO1A_11151	CORO1A	4.30697e-31	0.492	FAM158A_51016	EMC9	2.73583e-05	0.259	TAP1-r-Plus
CCL19_6363	CCL19	5.34919e-28	0.328	CTXN1_404217	CTXN1	0.00123341	0.187	CORO1C_23603	CORO1C	4.57624e-21	0.411	FAM159A_348378	FAM159A	0.000462202	0.22	TAP1-r-Plus
CCL1_6346	CCL1	2.89599e-09	0.184	CUEDC1_404093	CUEDC1	0.000497712	0.2	CORO7_79585	CORO7	0.000964541	0.158	FAM195A_84331	FAM195A	3.0305e-06	0.285	TAP1-r-Plus
CCL20_6364	CCL20	2.91689e-42	0.4	CWC27_10283	CWC27	0.00217179	0.178	COTL1_23406	COTL1	8.79068e-27	0.46	FAM20A_54757	FAM20A	4.82155e-06	0.279	TAP1-r-Plus
CCL21_6366	CCL21	3.54474e-07	0.159	CXCL10_3627	CXCL10	1.14755e-23	0.506	COX4NB_10328	EMC8	0.000553899	0.165	FAM26F_441168	FAM26F	6.51711e-25	0.56	TAP1-r-Plus
CCL22_6367	CCL22	7.52625e-39	0.385	CXCL11_6373	CXCL11	2.39e-29	0.557	COX7B_1349	COX7B	0.00394372	0.14	FAM38A_9780	PIEZO1	0.000549101	0.218	TAP1-r-Plus
CCL23_6368	CCL23	3.41179e-17	0.256	CXCL13_10563	CXCL13	1.53554e-15	0.415	CPA4_51200	CPA4	0.000340045	0.171	FAM3A_60343	FAM3A	6.08174e-05	0.249	TAP1-r-Plus
CCL24_6369	CCL24	1.24419e-05	0.137	CXCL14_9547	CXCL14	0.000156613	0.215	CPA5_93979	CPA5	0.00410303	0.14	FAM46A_55603	FAM46A	2.22103e-06	0.288	TAP1-r-Plus
CCL25_6370	CCL25	2.15313e-51	0.438	CXCL1_2919	CXCL1	9.8751e-07	0.271	CPNE5_57699	CPNE5	9.23476e-10	0.279	FAM49A_81553	FAM49A	0.00797117	0.172	TAP1-r-Plus
CCL26_10344	CCL26	1.08451e-06	0.152	CXCL3_2921	CXCL3	6.95032e-09	0.314	CPNE7_27132	CPNE7	5.24736e-05	0.191	FAM49B_51571	FAM49B	3.91843e-07	0.306	TAP1-r-Plus
CCL2_6347	CCL2	1.03442e-70	0.505	CXCL5_6374	CXCL5	4.05255e-05	0.232	CPNE8_144402	CPNE8	0.00555508	0.135	FAM50A_9130	FAM50A	6.92978e-08	0.323	TAP1-r-Plus
CCL3L1_6349	CCL3L1	1.05759e-08	0.177	CXCL6_6372	CXCL6	0.000747452	0.194	CPPED1_55313	CPPED1	3.0789e-07	0.237	FAM58A_92002	FAM58A	3.14877e-05	0.257	TAP1-r-Plus
CCL3_6348	CCL3	2.21542e-50	0.434	CXCL9_4283	CXCL9	3.22125e-31	0.572	CPSF4_10898	CPSF4	4.88714e-05	0.191	FAM65B_9750	FAM65B	0.000302262	0.227	TAP1-r-Plus
CCL4L2_388372	CCL4L1	3.00572e-44	0.409	CXCR2P1_3580	CXCR2P1	2.24697e-18	0.45	CPVL_54504	CPVL	2.66195e-14	0.34	FAM70A_55026	TMEM255A	0.00835045	0.171	TAP1-r-Plus
CCL4_6351	CCL4	2.89984e-107	0.602	CXCR2_3579	CXCR2	0.00110545	0.189	CPXM1_56265	CPXM1	8.30556e-08	0.247	FAM70B_348013	TMEM255B	0.00282446	0.191	TAP1-r-Plus
CCL5_6352	CCL5	3.36603e-167	0.711	CXCR3_2833	CXCR3	1.68442e-27	0.541	CPZ_8532	CPZ	0.000225422	0.175	FAM78A_286336	FAM78A	6.39856e-14	0.43	TAP1-r-Plus
CCL7_6354	CCL7	2.26644e-70	0.504	CXCR4_7852	CXCR4	3.05583e-15	0.411	CP_1356	CP	0.000454418	0.167	FAM82A2_55177	RMDN3	2.67613e-06	0.286	TAP1-r-Plus
CCL8_6355	CCL8	1.55111e-146	0.678	CXCR5_643	CXCR5	5.8787e-11	0.35	CR1L_1379	CR1L	8.3792e-22	0.418	FAM83A_84985	FAM83A	0.00998909	0.168	TAP1-r-Plus
CCM2_83605	CCM2	1.0357e-21	0.289	CXCR6_10663	CXCR6	7.94372e-26	0.526	CR1_1378	CR1	1.54463e-05	0.203	FAM83H_286077	FAM83H	0.00379251	0.186	TAP1-r-Plus
CCNA1_8900	CCNA1	4.84323e-15	0.239	CXorf21_80231	CXorf21	1.69262e-11	0.359	CRABP2_1382	CRABP2	0.00437222	0.139	FAM86C_55199	FAM86C1	0.000612749	0.216	TAP1-r-Plus
CCNA2_890	CCNA2	1.32056e-27	0.326	CXorf38_159013	CXorf38	2.23149e-05	0.239	CRAT_1384	CRAT	0.00322708	0.143	FAM91A1_157769	FAM91A1	0.00264448	0.192	TAP1-r-Plus
CCNB1_891	CCNB1	1.57698e-19	0.274	CXorf48_54967	CT55	0.00392624	0.169	CREB3L3_84699	CREB3L3	1.25215e-05	0.205	FAM96A_84191	FAM96A	5.83021e-09	0.345	TAP1-r-Plus
CCNB2_9133	CCNB2	8.39106e-33	0.355	CXorf50B_653687	FAM226B	2.45128e-06	0.262	CREB3_10488	CREB3	0.00039981	0.169	FAM98C_147965	FAM98C	0.00100142	0.208	TAP1-r-Plus
CCNC_892	CCNC	0.00550468	0.089	CXorf65_158830	CXorf65	2.29487e-17	0.438	CREG2_200407	CREG2	0.000198574	0.177	FAR2_55711	FAR2	5.81399e-05	0.249	TAP1-r-Plus
CCND2_894	CCND2	9.64106e-18	0.261	CYB561_1534	CYB561	5.28447e-05	0.229	CRLF2_64109	CRLF2	4.33645e-07	0.234	FASLG_356	FASLG	2.0742e-41	0.686	TAP1-r-Plus
CCND3_896	CCND3	2.75367e-28	0.33	CYB5R4_51167	CYB5R4	0.000424263	0.202	CRLF3_51379	CRLF3	4.4476e-12	0.312	FAS_355	FAS	5.8981e-10	0.365	TAP1-r-Plus
CCNE1_898	CCNE1	4.8249e-40	0.39	CYBA_1535	CYBA	8.04367e-07	0.273	CRTAM_56253	CRTAM	3.75206e-47	0.588	FAT2_2196	FAT2	4.86187e-06	0.279	TAP1-r-Plus
CCNE2_9134	CCNE2	5.47246e-07	0.156	CYBB_1536	CYBB	2.27139e-24	0.513	CRYBA4_1413	CRYBA4	0.00532967	0.136	FBP1_2203	FBP1	7.4839e-13	0.414	TAP1-r-Plus
CCNF_899	CCNF	1.05037e-06	0.152	CYLD_1540	CYLD	7.1995e-08	0.295	CRYBB1_1414	CRYBB1	9.60087e-09	0.263	FBXL6_26233	FBXL6	0.000506065	0.219	TAP1-r-Plus
CCNI2_645121	CCNI2	1.50162e-10	0.197	CYP21A2_1589	CYP21A2	8.43646e-08	0.294	CSF1R_1436	CSF1R	3.0497e-19	0.393	FBXL8_55336	FBXL8	0.000842127	0.211	TAP1-r-Plus
CCNJ_54619	CCNJ	4.61113e-05	0.128	CYP24A1_1591	CYP24A1	0.00112442	0.188	CSF1_1435	CSF1	9.33294e-14	0.333	FBXO22OS_692224	FBXO22-AS1	6.95011e-05	0.247	TAP1-r-Plus
CCNK_8812	CCNK	1.00514e-07	0.166	CYP27B1_1594	CYP27B1	0.00542657	0.163	CSF2RA_1438	CSF2RA	2.39651e-19	0.394	FBXO32_114907	FBXO32	6.1465e-08	0.324	TAP1-r-Plus
CCNL1_57018	CCNL1	0.00873764	0.085	CYP2S1_29785	CYP2S1	5.36228e-06	0.254	CSF2RB_1439	CSF2RB	3.84778e-25	0.446	FBXO34_55030	FBXO34	0.000221859	0.231	TAP1-r-Plus
CCNYL1_151195	CCNYL1	2.84566e-14	0.233	CYSLTR1_10800	CYSLTR1	0.000160902	0.215	CSGALNACT2_55454	CSGALNACT2	0.00157834	0.152	FBXO4_26272	FBXO4	0.00063062	0.216	TAP1-r-Plus
CCR1_1230	CCR1	5.35111e-99	0.583	CYTH4_27128	CYTH4	3.31658e-22	0.491	CSK_1445	CSK	6.71449e-17	0.369	FBXO6_26270	FBXO6	2.60461e-33	0.631	TAP1-r-Plus
CCR2_729230	CCR2	4.72625e-65	0.487	CYTIP_9595	CYTIP	6.83581e-23	0.498	CSNK2A2_1459	CSNK2A2	0.00208619	0.149	FBXO8_26269	FBXO8	0.00283771	0.191	TAP1-r-Plus
CCR3_1232	CCR3	1.42433e-20	0.281	CYTSB_92521	SPECC1	1.56292e-05	0.243	CSNK2B_1460	CSNK2B	0.000489341	0.166	FBXO9_26268	FBXO9	0.00116301	0.206	TAP1-r-Plus
CCR4_1233	CCR4	4.31225e-33	0.356	D4S234E_27065	NSG1	0.00104715	0.189	CST6_1474	CST6	3.00364e-07	0.237	FBXW5_54461	FBXW5	1.23702e-05	0.269	TAP1-r-Plus
CCR5_1234	CCR5	4.2438e-125	0.639	DAB2_1601	DAB2	9.09536e-06	0.249	CST7_8530	CST7	8.60479e-26	0.452	FCAR_2204	FCAR	1.55597e-06	0.292	TAP1-r-Plus
CCR6_1235	CCR6	1.28406e-10	0.198	DAGLA_747	DAGLA	0.00526455	0.164	CSTA_1475	CSTA	1.15546e-10	0.292	FCER1G_2207	FCER1G	6.45065e-26	0.569	TAP1-r-Plus
CCR7_1236	CCR7	1.30305e-67	0.496	DAPP1_27071	DAPP1	1.10097e-22	0.496	CSTB_1476	CSTB	0.00162898	0.152	FCGR1A_2209	FCGR1A	2.80267e-25	0.563	TAP1-r-Plus
CCR8_1237	CCR8	5.02465e-77	0.524	DAXX_1616	DAXX	5.98379e-05	0.227	CSTF2_1478	CSTF2	0.0011145	0.156	FCGR1B_2210	FCGR1B	2.19928e-22	0.535	TAP1-r-Plus
CCR9_10803	CCR9	8.05237e-19	0.269	DAZAP1_26528	DAZAP1	0.00633569	0.161	CTHRC1_115908	CTHRC1	1.04014e-06	0.227	FCGR1C_100132417	FCGR1C	4.53098e-18	0.486	TAP1-r-Plus
CCRL1_51554	ACKR4	0.00143839	0.102	DAZAP2_9802	DAZAP2	0.00101951	0.19	CTLA4_1493	CTLA4	2.3802e-44	0.573	FCGR2A_2212	FCGR2A	3.01508e-16	0.462	TAP1-r-Plus
CCRL2_9034	CCRL2	1.91429e-47	0.422	DBF4_10926	DBF4	0.00152268	0.184	CTNNAL1_8727	CTNNAL1	5.43019e-06	0.212	FCGR2B_2213	FCGR2B	3.781e-14	0.433	TAP1-r-Plus
CCT3_7203	CCT3	2.69227e-07	0.16	DBNDD2_55861	DBNDD2	1.80139e-05	0.241	CTNNBL1_56259	CTNNBL1	2.90729e-07	0.237	FCGR2C_9103	FCGR2C	5.89879e-12	0.399	TAP1-r-Plus
CCT4_10575	CCT4	1.0999e-08	0.177	DBNL_28988	DBNL	1.14993e-05	0.246	CTPS_1503	CTPS1	0.00316769	0.143	FCGR3A_2214	FCGR3A	1.83108e-22	0.535	TAP1-r-Plus
CCT5_22948	CCT5	1.16894e-11	0.209	DCK_1633	DCK	0.000472693	0.201	CTRL_1506	CTRL	3.04131e-09	0.271	FCGR3B_2215	FCGR3B	5.89731e-05	0.249	TAP1-r-Plus
CCT6A_908	CCT6A	1.20997e-09	0.188	DCLK1_9201	DCLK1	0.00813386	0.156	CTSA_5476	CTSA	0.00196002	0.149	FCN1_2219	FCN1	1.93745e-12	0.407	TAP1-r-Plus
CCT7_10574	CCT7	1.63454e-07	0.163	DCLRE1B_64858	DCLRE1B	0.00695317	0.159	CTSB_1508	CTSB	2.86408e-18	0.384	FCRL1_115350	FCRL1	0.00143998	0.203	TAP1-r-Plus
CCT8_10694	CCT8	2.02827e-06	0.148	DCLRE1C_64421	DCLRE1C	0.00404345	0.168	CTSC_1075	CTSC	4.20512e-12	0.312	FCRL2_79368	FCRL2	4.92307e-07	0.304	TAP1-r-Plus
CD101_9398	CD101	2.59223e-47	0.422	DCTN2_10540	DCTN2	0.000404148	0.203	CTSK_1513	CTSK	4.06096e-10	0.284	FCRL3_115352	FCRL3	1.95945e-13	0.422	TAP1-r-Plus
CD14_929	CD14	2.63764e-50	0.434	DCTN3_11258	DCTN3	0.00902982	0.154	CTSL1_1514	CTSL	1.15674e-17	0.377	FCRL4_83417	FCRL4	0.00188043	0.198	TAP1-r-Plus
CD160_11126	CD160	7.16642e-06	0.141	DCTN5_84516	DCTN5	8.87579e-08	0.293	CTSL2_1515	CTSV	1.03633e-06	0.227	FCRL5_83416	FCRL5	2.63574e-11	0.388	TAP1-r-Plus
CD163L1_283316	CD163L1	4.14812e-12	0.213	DCTPP1_79077	DCTPP1	0.00735198	0.158	CTSO_1519	CTSO	4.0675e-06	0.215	FCRL6_343413	FCRL6	1.02697e-05	0.271	TAP1-r-Plus
CD163_9332	CD163	8.25576e-65	0.486	DCUN1D5_84259	DCUN1D5	0.000510766	0.2	CTSS_1520	CTSS	5.66246e-26	0.453	FCRLA_84824	FCRLA	3.85688e-10	0.368	TAP1-r-Plus
CD177_57126	CD177	0.00116649	0.103	DDA1_79016	DDA1	0.000355288	0.205	CTSW_1521	CTSW	2.96583e-19	0.393	FDFT1_2222	FDFT1	0.00862974	0.17	TAP1-r-Plus
CD180_4064	CD180	2.98456e-58	0.464	DDHD1_80821	DDHD1	0.000184391	0.213	CTSZ_1522	CTSZ	7.22294e-06	0.21	FDPS_2224	FDPS	0.00100095	0.209	TAP1-r-Plus
CD19_930	CD19	3.04612e-58	0.464	DDN_23109	DDN	0.00169287	0.182	CUL2_8453	CUL2	4.52475e-06	0.214	FECH_2235	FECH	0.000603175	0.216	TAP1-r-Plus
CD1A_909	CD1A	5.87518e-25	0.31	DDOST_1650	DDOST	1.20648e-05	0.246	CUX2_23316	CUX2	1.76976e-05	0.201	FEN1_2237	FEN1	0.00641396	0.176	TAP1-r-Plus
CD1B_910	CD1B	1.02485e-34	0.364	DDX23_9416	DDX23	0.00243521	0.177	CX3CL1_6376	CX3CL1	0.0023	0.147	FERMT3_83706	FERMT3	1.81724e-26	0.574	TAP1-r-Plus
CD1C_911	CD1C	7.51997e-12	0.21	DDX26B_203522	DDX26B	1.34029e-10	0.344	CXCL10_3627	CXCL10	9.03083e-98	0.767	FFAR2_2867	FFAR2	0.00188686	0.198	TAP1-r-Plus
CD1D_912	CD1D	1.59617e-22	0.295	DDX39_10212	DDX39A	0.00371775	0.17	CXCL11_6373	CXCL11	1.59822e-94	0.758	FGD2_221472	FGD2	1.11465e-21	0.527	TAP1-r-Plus
CD1E_913	CD1E	2.21502e-20	0.28	DDX58_23586	DDX58	2.49466e-10	0.34	CXCL12_6387	CXCL12	0.000545004	0.165	FGD3_89846	FGD3	9.1638e-05	0.243	TAP1-r-Plus
CD200R1_131450	CD200R1	2.48388e-45	0.413	DDX60L_91351	DDX60L	4.05787e-09	0.319	CXCL13_10563	CXCL13	3.10506e-30	0.485	FGD5_152273	FGD5	0.000914453	0.21	TAP1-r-Plus
CD200_4345	CD200	0.000250854	0.116	DDX60_55601	DDX60	1.78214e-11	0.358	CXCL1_2919	CXCL1	0.000719845	0.162	FGL2_10875	FGL2	6.16605e-23	0.54	TAP1-r-Plus
CD207_50489	CD207	3.35941e-05	0.13	DEF6_50619	DEF6	4.25645e-19	0.458	CXCL6_6372	CXCL6	2.14782e-05	0.199	FGR_2268	FGR	1.234e-16	0.468	TAP1-r-Plus
CD209_30835	CD209	2.77412e-28	0.33	DEF8_54849	DEF8	0.0047535	0.165	CXCL9_4283	CXCL9	4.32767e-70	0.685	FHL2_2274	FHL2	0.00103275	0.208	TAP1-r-Plus
CD226_10666	CD226	5.05912e-69	0.5	DEGS1_8560	DEGS1	0.000266863	0.209	CXCR2P1_3580	CXCR2P1	1.94499e-61	0.652	FKBP11_51303	FKBP11	0.00151017	0.202	TAP1-r-Plus
CD22_933	CD22	0.00434484	0.091	DEM1_64789	EXO5	0.00827972	0.156	CXCR3_2833	CXCR3	1.96543e-37	0.533	FKBP15_23307	FKBP15	6.8277e-09	0.344	TAP1-r-Plus
CD244_51744	CD244	3.52157e-89	0.558	DENND1C_79958	DENND1C	1.27154e-07	0.29	CXCR4_7852	CXCR4	3.18121e-12	0.314	FKBP2_2286	FKBP2	0.00135091	0.204	TAP1-r-Plus
CD247_919	CD247	5.54513e-106	0.599	DENND2D_79961	DENND2D	1.12562e-16	0.43	CXCR5_643	CXCR5	2.66359e-14	0.34	FKBP5_2289	FKBP5	2.56967e-09	0.352	TAP1-r-Plus
CD274_29126	CD274	2.26804e-98	0.581	DENND3_22898	DENND3	1.12377e-09	0.329	CXCR6_10663	CXCR6	1.52371e-55	0.628	FKBPL_63943	FKBPL	0.0044627	0.183	TAP1-r-Plus
CD27_939	CD27	4.66124e-83	0.542	DENND5A_23258	DENND5A	0.0077479	0.157	CXorf21_80231	CXorf21	2.33921e-09	0.272	FLI1_2313	FLI1	1.94394e-08	0.335	TAP1-r-Plus
CD28_940	CD28	5.38235e-53	0.444	DEPDC1B_55789	DEPDC1B	0.000114616	0.219	CXorf38_159013	CXorf38	3.76489e-07	0.235	FLJ35390_255031	LINC00957	0.000250598	0.229	TAP1-r-Plus
CD2_914	CD2	4.44322e-116	0.621	DEPDC1_55635	DEPDC1	0.000453182	0.201	CXorf40A_91966	CXorf40A	0.00768708	0.13	FLJ36031_168455	CCDC71L	1.93267e-07	0.313	TAP1-r-Plus
CD300A_11314	CD300A	8.59437e-49	0.428	DERL3_91319	DERL3	2.35437e-10	0.34	CXorf40B_541578	CXorf40B	0.0023991	0.147	FLJ40434_163742	SLC25A3P1	0.00416656	0.184	TAP1-r-Plus
CD300C_10871	CD300C	2.29617e-35	0.368	DES_1674	DES	1.83826e-05	0.241	CXorf42_158801	NKAPP1	9.1158e-05	0.185	FLJ43663_378805	LINC-PINT	4.81447e-07	0.304	TAP1-r-Plus
CD300E_342510	CD300E	8.8133e-37	0.375	DFFB_1677	DFFB	0.00578677	0.162	CXorf49B_100132994	CXorf49B	0.00753233	0.131	FLOT1_10211	FLOT1	3.70685e-08	0.329	TAP1-r-Plus
CD300LB_124599	CD300LB	1.17033e-05	0.137	DFNB31_25861	DFNB31	0.00474084	0.165	CXorf57_55086	CXorf57	3.38367e-07	0.236	FLT3LG_2323	FLT3LG	6.15019e-16	0.458	TAP1-r-Plus
CD300LF_146722	CD300LF	1.5646e-76	0.523	DGKA_1606	DGKA	7.31893e-11	0.349	CXorf65_158830	CXorf65	1.83296e-10	0.289	FLT3_2322	FLT3	0.00532612	0.18	TAP1-r-Plus
CD33_945	CD33	4.76216e-32	0.351	DGKG_1608	DGKG	6.85812e-06	0.252	CYB5R4_51167	CYB5R4	2.74986e-10	0.287	FLVCR2_55640	FLVCR2	4.11843e-07	0.306	TAP1-r-Plus
CD37_951	CD37	1.65638e-66	0.492	DGKZ_8525	DGKZ	2.50278e-12	0.371	CYBASC3_220002	CYB561A3	1.59916e-07	0.242	FMNL1_752	FMNL1	3.575e-11	0.386	TAP1-r-Plus
CD38_952	CD38	7.55082e-147	0.679	DHDDS_79947	DHDDS	0.00195471	0.18	CYBA_1535	CYBA	6.22015e-05	0.189	FMO2_2327	FMO2	0.00154561	0.201	TAP1-r-Plus
CD3D_915	CD3D	2.69999e-101	0.588	DHDH_27294	DHDH	0.00436512	0.167	CYBB_1536	CYBB	3.09342e-26	0.455	FMO3_2328	FMO3	0.00246908	0.194	TAP1-r-Plus
CD3E_916	CD3E	5.7544e-97	0.578	DHRS13_147015	DHRS13	0.000121849	0.219	CYCS_54205	CYCS	0.000699321	0.162	FMR1_2332	FMR1	2.74335e-05	0.259	TAP1-r-Plus
CD3G_917	CD3G	7.86628e-86	0.549	DHRS9_10170	DHRS9	0.000559829	0.198	CYFIP1_23191	CYFIP1	0.00457637	0.138	FN3KRP_79672	FN3KRP	0.00111729	0.207	TAP1-r-Plus
CD40LG_959	CD40LG	1.71414e-62	0.479	DHX58_79132	DHX58	1.6311e-05	0.242	CYLD_1540	CYLD	1.66565e-13	0.33	FNBP1_23048	FNBP1	6.60509e-08	0.323	TAP1-r-Plus
CD40_958	CD40	1.46964e-82	0.54	DIAPH3_81624	DIAPH3	0.000263501	0.209	CYP1B1_1545	CYP1B1	0.000499683	0.166	FOLR1_2348	FOLR1	0.000539168	0.218	TAP1-r-Plus
CD47_961	CD47	5.00706e-29	0.334	DKFZP686I15217_401232	LINC01011	6.47857e-08	0.296	CYP26B1_56603	CYP26B1	8.13323e-05	0.186	FOLR2_2350	FOLR2	0.000327112	0.226	TAP1-r-Plus
CD48_962	CD48	1.00131e-98	0.582	DKFZp686O24166_374383	NCR3LG1	0.00845803	0.156	CYP27A1_1593	CYP27A1	0.000281219	0.173	FOLR3_2352	FOLR3	0.00499994	0.181	TAP1-r-Plus
CD4_920	CD4	1.54516e-83	0.543	DKFZp761E198_91056	AP5B1	0.000940919	0.191	CYP27B1_1594	CYP27B1	4.94541e-08	0.251	FOSL1_8061	FOSL1	0.000169242	0.235	TAP1-r-Plus
CD52_1043	CD52	7.76184e-66	0.49	DLG3_1741	DLG3	0.000134599	0.217	CYP4F12_66002	CYP4F12	0.00142098	0.153	FOXA1_3169	FOXA1	0.00271559	0.192	TAP1-r-Plus
CD53_963	CD53	4.95135e-98	0.58	DLGAP3_58512	DLGAP3	0.00237835	0.177	CYP4F22_126410	CYP4F22	4.43164e-19	0.392	FOXI1_2299	FOXI1	0.00050267	0.219	TAP1-r-Plus
CD58_965	CD58	1.81993e-22	0.294	DLGAP5_9787	DLGAP5	4.58171e-06	0.256	CYP7B1_9420	CYP7B1	3.61123e-05	0.194	FOXP3_50943	FOXP3	5.56982e-30	0.605	TAP1-r-Plus
CD59_966	CD59	0.00365441	0.093	DMBT1_1755	DMBT1	0.00458269	0.166	CYSLTR1_10800	CYSLTR1	0.000976667	0.158	FPGS_2356	FPGS	0.00234298	0.194	TAP1-r-Plus
CD5L_922	CD5L	9.80793e-07	0.153	DMBX1_127343	DMBX1	0.000212929	0.211	CYSLTR2_57105	CYSLTR2	2.73512e-13	0.327	FPR1_2357	FPR1	6.36524e-12	0.399	TAP1-r-Plus
CD5_921	CD5	2.1355e-92	0.566	DNAH5_1767	DNAH5	1.46465e-06	0.267	CYTH1_9267	CYTH1	0.000584172	0.164	FPR2_2358	FPR2	1.25133e-13	0.425	TAP1-r-Plus
CD68_968	CD68	1.95712e-63	0.482	DNAH7_56171	DNAH7	0.0052639	0.164	CYTH4_27128	CYTH4	3.87476e-33	0.506	FPR3_2359	FPR3	2.05321e-23	0.545	TAP1-r-Plus
CD69_969	CD69	6.9483e-47	0.42	DNAJB13_374407	DNAJB13	0.00275097	0.175	CYTIP_9595	CYTIP	1.31058e-28	0.474	FRK_2444	FRK	0.00808044	0.172	TAP1-r-Plus
CD6_923	CD6	1.68618e-87	0.554	DNAJC10_54431	DNAJC10	0.00828076	0.156	DAB2_1601	DAB2	1.45719e-05	0.203	FTH1_2495	FTH1	8.72312e-11	0.38	TAP1-r-Plus
CD70_970	CD70	2.90312e-60	0.471	DNAJC18_202052	DNAJC18	0.000737996	0.194	DAD1_1603	DAD1	0.00241722	0.147	FTL_2512	FTL	0.000849333	0.211	TAP1-r-Plus
CD72_971	CD72	7.50689e-99	0.582	DNAJC5B_85479	DNAJC5B	3.01523e-15	0.412	DAPP1_27071	DAPP1	1.18134e-27	0.466	FTSJ1_24140	FTSJ1	0.00265289	0.192	TAP1-r-Plus
CD74_972	CD74	3.12795e-100	0.586	DNAJC6_9829	DNAJC6	0.00540695	0.163	DAXX_1616	DAXX	0.000291425	0.172	FUCA1_2517	FUCA1	0.00841373	0.171	TAP1-r-Plus
CD79A_973	CD79A	7.59497e-60	0.469	DNAJC8_22826	DNAJC8	0.000303283	0.207	DAZL_1618	DAZL	1.9205e-07	0.24	FUNDC1_139341	FUNDC1	0.00354303	0.187	TAP1-r-Plus
CD79B_974	CD79B	1.01451e-53	0.447	DNASE1L1_1774	DNASE1L1	0.00938911	0.154	DBF4B_80174	DBF4B	0.00197725	0.149	FUNDC2_65991	FUNDC2	0.00414402	0.184	TAP1-r-Plus
CD7_924	CD7	7.02244e-138	0.663	DNASE2B_58511	DNASE2B	0.00186007	0.181	DBF4_10926	DBF4	4.78179e-12	0.311	FUT2_2524	FUT2	5.63726e-05	0.25	TAP1-r-Plus
CD80_941	CD80	5.81609e-113	0.614	DNASE2_1777	DNASE2	1.71492e-07	0.287	DBH_1621	DBH	3.88024e-08	0.253	FUT7_2529	FUT7	1.69797e-13	0.423	TAP1-r-Plus
CD81_975	CD81	1.25904e-05	0.137	DNER_92737	DNER	0.00667732	0.16	DBNL_28988	DBNL	1.16138e-05	0.205	FXYD3_5349	FXYD3	0.0041338	0.184	TAP1-r-Plus
CD82_3732	CD82	5.82518e-29	0.334	DNM2_1785	DNM2	0.00387034	0.169	DBR1_51163	DBR1	8.66427e-07	0.228	FYB_2533	FYB	1.7957e-27	0.584	TAP1-r-Plus
CD83_9308	CD83	3.14413e-59	0.467	DNMT1_1786	DNMT1	0.000399616	0.203	DCBLD1_285761	DCBLD1	9.33528e-06	0.207	G0S2_50486	G0S2	0.00619478	0.177	TAP1-r-Plus
CD84_8832	CD84	1.61185e-35	0.368	DNTTIP2_30836	DNTTIP2	0.00132796	0.186	DCBLD2_131566	DCBLD2	1.06625e-06	0.226	GAB3_139716	GAB3	1.87279e-14	0.438	TAP1-r-Plus
CD86_942	CD86	7.49922e-100	0.585	DOC2A_8448	DOC2A	0.00126283	0.187	DCK_1633	DCK	9.82109e-13	0.32	GABPB2_126626	GABPB2	0.00397432	0.185	TAP1-r-Plus
CD8A_925	CD8A	1.7839e-92	0.567	DOCK10_55619	DOCK10	9.55259e-13	0.377	DCLRE1B_64858	DCLRE1B	3.44159e-12	0.313	GABRE_2564	GABRE	3.08547e-06	0.284	TAP1-r-Plus
CD8B_926	CD8B	1.07231e-80	0.535	DOCK11_139818	DOCK11	1.418e-09	0.327	DCLRE1C_64421	DCLRE1C	0.000518944	0.166	GABRP_2568	GABRP	2.31886e-07	0.311	TAP1-r-Plus
CD96_10225	CD96	5.82762e-93	0.568	DOCK2_1794	DOCK2	3.73749e-21	0.48	DCPS_28960	DCPS	0.00854356	0.129	GADD45B_4616	GADD45B	0.00273432	0.192	TAP1-r-Plus
CD97_976	ADGRE5	9.91403e-98	0.58	DOCK3_1795	DOCK3	0.000954853	0.191	DCTN3_11258	DCTN3	4.05783e-05	0.193	GAL3ST4_79690	GAL3ST4	9.06256e-09	0.342	TAP1-r-Plus
CDC123_8872	CDC123	2.1998e-27	0.325	DOCK8_81704	DOCK8	2.41783e-10	0.34	DCUN1D1_54165	DCUN1D1	0.00507316	0.137	GALK1_2584	GALK1	1.45969e-10	0.376	TAP1-r-Plus
CDC20_991	CDC20	4.80028e-42	0.399	DOK1_1796	DOK1	2.77313e-12	0.371	DCUN1D5_84259	DCUN1D5	1.54998e-06	0.223	GALK2_2585	GALK2	0.00311445	0.19	TAP1-r-Plus
CDC25A_993	CDC25A	1.39107e-25	0.314	DOK2_9046	DOK2	1.00698e-23	0.506	DDB2_1643	DDB2	0.000461935	0.167	GALNT4_8693	GALNT4	0.0043563	0.183	TAP1-r-Plus
CDC25B_994	CDC25B	7.01622e-44	0.407	DOK3_79930	DOK3	3.50118e-29	0.556	DDIT4_54541	DDIT4	0.000137392	0.181	GAPT_202309	GAPT	1.39779e-09	0.358	TAP1-r-Plus
CDC25C_995	CDC25C	1.87633e-14	0.234	DOM3Z_1797	DXO	0.000489367	0.2	DDO_8528	DDO	8.9949e-10	0.279	GAR1_54433	GAR1	0.00646564	0.176	TAP1-r-Plus
CDC26_246184	CDC26	1.49674e-07	0.163	DPEP1_1800	DPEP1	6.68475e-05	0.226	DDX26B_203522	DDX26B	0.000125532	0.182	GAS2L1_10634	GAS2L1	0.000974288	0.209	TAP1-r-Plus
CDC34_997	CDC34	5.34561e-06	0.142	DPEP2_64174	DPEP2	1.0124e-12	0.377	DDX39_10212	DDX39A	3.0041e-06	0.217	GATA3_2625	GATA3	5.89032e-05	0.249	TAP1-r-Plus
CDC37_11140	CDC37	2.11284e-07	0.161	DPEP3_64180	DPEP3	0.000128058	0.218	DDX47_51202	DDX47	0.00424054	0.139	GBA_2629	GBA	0.00312945	0.189	TAP1-r-Plus
CDC42BPG_55561	CDC42BPG	0.00310004	0.095	DPH2_1802	DPH2	0.00110551	0.189	DDX58_23586	DDX58	8.12779e-36	0.523	GBP1_2633	GBP1	3.34024e-51	0.739	TAP1-r-Plus
CDC42EP1_11135	CDC42EP1	5.20307e-17	0.255	DPP3_10072	DPP3	1.20176e-05	0.246	DDX60L_91351	DDX60L	5.84039e-24	0.437	GBP2_2634	GBP2	2.87081e-35	0.645	TAP1-r-Plus
CDC42EP3_10602	CDC42EP3	0.00821555	0.085	DPYSL3_1809	DPYSL3	0.000355289	0.205	DDX60_55601	DDX60	1.13857e-48	0.596	GBP3_2635	GBP3	4.51087e-14	0.432	TAP1-r-Plus
CDC42EP4_23580	CDC42EP4	2.26273e-05	0.133	DR1_1810	DR1	9.23757e-06	0.248	DEF6_50619	DEF6	2.3635e-14	0.34	GBP4_115361	GBP4	3.01594e-72	0.82	TAP1-r-Plus
CDC42SE1_56882	CDC42SE1	0.00360589	0.093	DRAM1_55332	DRAM1	6.06273e-19	0.456	DEFB103B_414325	DEFB103A	0.00018966	0.177	GBP5_115362	GBP5	2.00641e-56	0.763	TAP1-r-Plus
CDC42SE2_56990	CDC42SE2	1.43545e-19	0.274	DRAM2_128338	DRAM2	5.17728e-06	0.255	DEGS1_8560	DEGS1	0.000175093	0.178	GBP6_163351	GBP6	2.05485e-16	0.465	TAP1-r-Plus
CDC45_8318	CDC45	8.53733e-25	0.309	DRP2_1821	DRP2	1.09053e-08	0.311	DEK_7913	DEK	9.78075e-05	0.184	GBP7_388646	GBP7	0.00906248	0.169	TAP1-r-Plus
CDC5L_988	CDC5L	3.78315e-05	0.13	DSCC1_79075	DSCC1	0.00153484	0.184	DENND1A_57706	DENND1A	3.28318e-09	0.27	GCET2_257144	GCSAM	8.60243e-05	0.244	TAP1-r-Plus
CDC6_990	CDC6	2.10558e-12	0.216	DTHD1_401124	DTHD1	1.3247e-19	0.464	DENND1C_79958	DENND1C	2.49959e-05	0.198	GCH1_2643	GCH1	2.44957e-19	0.501	TAP1-r-Plus
CDC7_8317	CDC7	1.29273e-19	0.275	DTL_51514	DTL	0.000803397	0.193	DENND2D_79961	DENND2D	2.79723e-09	0.271	GCLM_2730	GCLM	9.17146e-06	0.272	TAP1-r-Plus
CDCA2_157313	CDCA2	2.81321e-36	0.372	DTNBP1_84062	DTNBP1	1.62262e-07	0.288	DENND5B_160518	DENND5B	9.32849e-05	0.185	GDF3_9573	GDF3	0.00470803	0.182	TAP1-r-Plus
CDCA3_83461	CDCA3	3.17472e-27	0.324	DTNB_1838	DTNB	0.00176998	0.182	DENR_8562	DENR	0.00562746	0.135	GEMIN8_54960	GEMIN8	0.000163151	0.236	TAP1-r-Plus
CDCA4_55038	CDCA4	7.27442e-13	0.22	DTX2_113878	DTX2	8.76142e-10	0.331	DEPDC1B_55789	DEPDC1B	5.93716e-15	0.347	GFI1_2672	GFI1	6.63926e-21	0.519	TAP1-r-Plus
CDCA5_113130	CDCA5	5.42801e-34	0.361	DTX3L_151636	DTX3L	6.85604e-08	0.295	DEPDC1_55635	DEPDC1	1.42086e-10	0.291	GFOD1_54438	GFOD1	0.000791249	0.212	TAP1-r-Plus
CDCA7L_55536	CDCA7L	3.49879e-05	0.13	DULLARD_23399	CTDNEP1	4.52868e-07	0.279	DERA_51071	DERA	8.66701e-05	0.185	GGTA1_2681	GGTA1P	1.20531e-05	0.269	TAP1-r-Plus
CDCA7_83879	CDCA7	3.25387e-38	0.381	DUOX2_50506	DUOX2	7.20868e-07	0.274	DERL1_79139	DERL1	1.05739e-08	0.262	GGTLC2_91227	GGTLC2	0.00761865	0.173	TAP1-r-Plus
CDCA8_55143	CDCA8	5.90435e-35	0.366	DUOXA1_90527	DUOXA1	9.19636e-05	0.222	DERL3_91319	DERL3	2.28276e-06	0.22	GIMAP1_170575	GIMAP1	1.30451e-20	0.515	TAP1-r-Plus
CDCP1_64866	CDCP1	2.6324e-09	0.184	DUOXA2_405753	DUOXA2	8.09796e-09	0.313	DFNA5_1687	DFNA5	7.41842e-11	0.295	GIMAP2_26157	GIMAP2	8.05289e-29	0.595	TAP1-r-Plus
CDH15_1013	CDH15	9.01667e-09	0.178	DUS2L_54920	DUS2	0.000298237	0.207	DGKA_1606	DGKA	2.76301e-06	0.218	GIMAP4_55303	GIMAP4	2.63377e-29	0.599	TAP1-r-Plus
CDH19_28513	CDH19	5.15332e-07	0.156	DUSP13_51207	DUSP13	0.00205762	0.179	DGKG_1608	DGKG	5.48541e-07	0.232	GIMAP5_55340	GIMAP5	4.04354e-30	0.606	TAP1-r-Plus
CDH24_64403	CDH24	0.000105814	0.122	DUSP18_150290	DUSP18	0.00361329	0.17	DGKH_160851	DGKH	0.000727056	0.162	GIMAP6_474344	GIMAP6	5.32828e-18	0.485	TAP1-r-Plus
CDH26_60437	CDH26	2.94914e-05	0.131	DUSP22_56940	DUSP22	0.00263145	0.175	DGKZ_8525	DGKZ	4.39693e-07	0.234	GIMAP7_168537	GIMAP7	6.36361e-26	0.569	TAP1-r-Plus
CDH3_1001	CDH3	4.16788e-19	0.271	DUSP2_1844	DUSP2	2.02321e-22	0.493	DHRS7_51635	DHRS7	0.0034537	0.142	GIMAP8_155038	GIMAP8	1.89662e-14	0.438	TAP1-r-Plus
CDHR1_92211	CDHR1	6.83684e-25	0.31	DUSP4_1846	DUSP4	1.70149e-11	0.359	DHRS9_10170	DHRS9	4.77872e-11	0.298	GIYD2_79008	SLX1B	0.000357486	0.224	TAP1-r-Plus
CDHR2_54825	CDHR2	0.000621726	0.109	DUSP5P_574029	DUSP5P1	0.000256865	0.209	DHX36_170506	DHX36	5.05486e-05	0.191	GJA3_2700	GJA3	8.47724e-06	0.273	TAP1-r-Plus
CDHR5_53841	CDHR5	0.00263265	0.096	DYNC1H1_1778	DYNC1H1	7.04467e-06	0.251	DHX37_57647	DHX37	0.00693546	0.132	GJB1_2705	GJB1	4.56085e-05	0.253	TAP1-r-Plus
CDK10_8558	CDK10	0.00680815	0.087	DYNC1LI1_51143	DYNC1LI1	0.00387528	0.169	DHX58_79132	DHX58	3.85773e-13	0.326	GJB2_2706	GJB2	0.00542571	0.179	TAP1-r-Plus
CDK11B_984	CDK11B	4.99266e-05	0.128	DYNC1LI2_1783	DYNC1LI2	0.00253342	0.176	DIAPH1_1729	DIAPH1	0.00012791	0.181	GJD3_125111	GJD3	4.97614e-07	0.304	TAP1-r-Plus
CDK16_5127	CDK16	6.25358e-17	0.254	DYNLL1_8655	DYNLL1	0.00444211	0.167	DIAPH3_81624	DIAPH3	4.01455e-12	0.312	GK3P_2713	GK3P	3.93503e-06	0.282	TAP1-r-Plus
CDK18_5129	CDK18	2.97736e-10	0.194	DYNLT1_6993	DYNLT1	1.61056e-06	0.266	DIO2_1734	DIO2	0.00063758	0.163	GK_2710	GK	2.95914e-08	0.331	TAP1-r-Plus
CDK1_983	CDK1	9.62117e-17	0.253	DYRK2_8445	DYRK2	0.00116074	0.188	DIRC1_116093	DIRC1	4.37259e-08	0.252	GLA_2717	GLA	3.44486e-11	0.387	TAP1-r-Plus
CDK2AP1_8099	CDK2AP1	3.35675e-10	0.194	DYX1C1_161582	DYX1C1	0.00409178	0.168	DKFZp761E198_91056	AP5B1	2.27805e-05	0.199	GLDN_342035	GLDN	0.00219338	0.196	TAP1-r-Plus
CDK2AP2_10263	CDK2AP2	5.51573e-05	0.127	E2F1_1869	E2F1	0.00111583	0.188	DKK1_22943	DKK1	8.79917e-09	0.263	GLE1_2733	GLE1	0.00184267	0.199	TAP1-r-Plus
CDK2_1017	CDK2	5.01424e-05	0.128	E2F2_1870	E2F2	1.72741e-10	0.343	DLGAP5_9787	DLGAP5	4.07417e-15	0.349	GLI4_2738	GLI4	0.00795627	0.172	TAP1-r-Plus
CDK3_1018	CDK3	0.000627084	0.109	E2F3_1871	E2F3	7.8859e-05	0.224	DMBX1_127343	DMBX1	1.22141e-06	0.225	GLIPR1_11010	GLIPR1	1.04902e-06	0.296	TAP1-r-Plus
CDK4_1019	CDK4	5.61265e-08	0.169	E2F4_1874	E2F4	6.7568e-07	0.275	DMC1_11144	DMC1	5.40044e-06	0.212	GLIPR2_152007	GLIPR2	0.00365564	0.187	TAP1-r-Plus
CDK5RAP1_51654	CDK5RAP1	2.91724e-05	0.131	E2F7_144455	E2F7	0.00242823	0.177	DMXL2_23312	DMXL2	0.000264636	0.173	GLOD5_392465	GLOD5	6.07634e-05	0.249	TAP1-r-Plus
CDK6_1021	CDK6	5.14819e-21	0.284	EAF2_55840	EAF2	1.69124e-09	0.326	DNAH8_1769	DNAH8	0.000653833	0.163	GLRX2_51022	GLRX2	1.45524e-06	0.293	TAP1-r-Plus
CDK8_1024	CDK8	2.21697e-08	0.173	EBI3_10148	EBI3	7.47766e-20	0.466	DNAJA1_3301	DNAJA1	1.95647e-12	0.316	GLRX5_51218	GLRX5	0.00152486	0.202	TAP1-r-Plus
CDKAL1_54901	CDKAL1	4.25544e-13	0.222	EBNA1BP2_10969	EBNA1BP2	0.000425575	0.202	DNAJB14_79982	DNAJB14	0.000449336	0.167	GLRX_2745	GLRX	7.79394e-15	0.443	TAP1-r-Plus
CDKL1_8814	CDKL1	0.000107405	0.122	ECT2_1894	ECT2	4.35189e-05	0.231	DNAJB1_3337	DNAJB1	0.000316929	0.171	GLYATL2_219970	GLYATL2	0.00837342	0.171	TAP1-r-Plus
CDKN2A_1029	CDKN2A	8.51125e-26	0.315	EDA_1896	EDA	0.000486679	0.2	DNAJB4_11080	DNAJB4	0.000426681	0.168	GM2A_2760	GM2A	1.74705e-08	0.336	TAP1-r-Plus
CDKN2BAS_100048912	CDKN2B-AS1	2.47887e-18	0.265	EDC4_23644	EDC4	3.49275e-07	0.281	DNAJB5_25822	DNAJB5	0.00104069	0.157	GMDS_2762	GMDS	2.27497e-12	0.406	TAP1-r-Plus
CDKN2C_1031	CDKN2C	1.01638e-21	0.289	EDN1_1906	EDN1	0.00357198	0.17	DNAJC13_23317	DNAJC13	1.23075e-05	0.205	GMFG_9535	GMFG	1.22068e-18	0.493	TAP1-r-Plus
CDKN2D_1032	CDKN2D	4.00164e-20	0.278	EEF1DP3_196549	EEF1DP3	8.65557e-05	0.223	DNAJC1_64215	DNAJC1	6.4053e-05	0.189	GMIP_51291	GMIP	4.50193e-06	0.28	TAP1-r-Plus
CDKN3_1033	CDKN3	5.36733e-26	0.316	EEF1E1_9521	EEF1E1	1.94035e-05	0.24	DNAJC22_79962	DNAJC22	0.00145845	0.153	GMPPB_29925	GMPPB	0.000135734	0.238	TAP1-r-Plus
CDRT1_374286	CDRT1	1.91953e-16	0.251	EFHC2_80258	EFHC2	0.00931059	0.154	DNAJC24_120526	DNAJC24	1.51101e-06	0.223	GNA15_2769	GNA15	2.1409e-15	0.451	TAP1-r-Plus
CDT1_81620	CDT1	1.38721e-31	0.348	EFHD2_79180	EFHD2	6.02714e-06	0.253	DNAJC5B_85479	DNAJC5B	2.3312e-13	0.328	GNB4_59345	GNB4	7.07275e-16	0.457	TAP1-r-Plus
CDV3_55573	CDV3	0.000203938	0.117	EFNA3_1944	EFNA3	0.00265232	0.175	DNAJC8_22826	DNAJC8	5.10824e-06	0.213	GNG2_54331	GNG2	0.00318188	0.189	TAP1-r-Plus
CDX1_1044	CDX1	9.62201e-15	0.237	EFNA5_1946	EFNA5	4.3909e-07	0.279	DNAJC9_23234	DNAJC9	7.33626e-07	0.229	GNG5_2787	GNG5	0.00983161	0.168	TAP1-r-Plus
CDX2_1045	CDX2	1.06686e-11	0.209	EFNB1_1947	EFNB1	0.00836771	0.156	DNASE1L1_1774	DNASE1L1	0.000154921	0.179	GNGT2_2793	GNGT2	1.12859e-19	0.505	TAP1-r-Plus
CEACAM19_56971	CEACAM19	2.38826e-18	0.265	EFTUD2_9343	EFTUD2	0.00110742	0.189	DNASE2_1777	DNASE2	3.43759e-05	0.195	GNLY_10578	GNLY	3.19838e-33	0.63	TAP1-r-Plus
CEACAM1_634	CEACAM1	1.19791e-07	0.165	EGFL6_25975	EGFL6	2.81129e-05	0.236	DNMT1_1786	DNMT1	0.000265058	0.173	GNPNAT1_64841	GNPNAT1	0.00016078	0.236	TAP1-r-Plus
CEACAM21_90273	CEACAM21	7.77464e-29	0.333	EGF_1950	EGF	0.00284893	0.174	DNPEP_23549	DNPEP	2.43885e-23	0.431	GOLT1A_127845	GOLT1A	0.00890381	0.17	TAP1-r-Plus
CEACAM3_1084	CEACAM3	2.78608e-19	0.272	EGLN3_112399	EGLN3	0.000507453	0.2	DNTTIP1_116092	DNTTIP1	4.85046e-07	0.233	GPA33_10223	GPA33	0.000357343	0.224	TAP1-r-Plus
CEACAM4_1089	CEACAM4	9.72386e-43	0.402	EGR2_1959	EGR2	3.76758e-07	0.28	DOCK10_55619	DOCK10	1.26291e-14	0.344	GPAA1_8733	GPAA1	0.0009256	0.21	TAP1-r-Plus
CEBPA_1050	CEBPA	0.00734324	0.086	EGR3_1960	EGR3	0.000647422	0.196	DOCK11_139818	DOCK11	9.22718e-09	0.263	GPBAR1_151306	GPBAR1	3.19096e-13	0.419	TAP1-r-Plus
CEBPB_1051	CEBPB	2.15345e-36	0.373	EGR4_1961	EGR4	0.00316912	0.172	DOCK2_1794	DOCK2	2.35646e-22	0.422	GPD2_2820	GPD2	0.00079038	0.212	TAP1-r-Plus
CEBPE_1053	CEBPE	3.40194e-13	0.223	EHBP1L1_254102	EHBP1L1	8.16859e-08	0.294	DOCK8_81704	DOCK8	2.66961e-14	0.34	GPNMB_10457	GPNMB	1.13107e-08	0.34	TAP1-r-Plus
CEBPG_1054	CEBPG	1.02301e-09	0.189	EHD1_10938	EHD1	7.20928e-12	0.364	DOK2_9046	DOK2	4.63389e-23	0.429	GPR108_56927	GPR108	0.00193834	0.198	TAP1-r-Plus
CEBPZ_10153	CEBPZ	4.79156e-06	0.143	EHD4_30844	EHD4	0.000876716	0.192	DOK3_79930	DOK3	1.48804e-15	0.354	GPR114_221188	ADGRG5	4.24969e-14	0.432	TAP1-r-Plus
CECR1_51816	CECR1	3.36435e-51	0.437	EHMT2_10919	EHMT2	0.000142612	0.217	DOK5_55816	DOK5	0.00041153	0.168	GPR115_221393	ADGRF4	0.00160626	0.201	TAP1-r-Plus
CECR5_27440	CECR5	0.00086899	0.106	EID3_493861	EID3	5.16582e-07	0.277	DONSON_29980	DONSON	3.02737e-06	0.217	GPR120_338557	FFAR4	1.02113e-07	0.319	TAP1-r-Plus
CELF2_10659	CELF2	2.78717e-24	0.306	EIF1AD_84285	EIF1AD	0.00286753	0.174	DPEP2_64174	DPEP2	9.55649e-08	0.246	GPR12_2835	GPR12	0.00670778	0.175	TAP1-r-Plus
CELF4_56853	CELF4	0.000119383	0.121	EIF2AK2_5610	EIF2AK2	1.15001e-09	0.329	DPF3_8110	DPF3	6.7022e-16	0.358	GPR132_29933	GPR132	2.10025e-13	0.422	TAP1-r-Plus
CEND1_51286	CEND1	1.70198e-08	0.175	EIF2S2_8894	EIF2S2	0.00268955	0.175	DPH3_285381	DPH3	2.11395e-05	0.2	GPR141_353345	GPR141	7.73251e-15	0.443	TAP1-r-Plus
CENPA_1058	CENPA	1.25433e-36	0.374	EIF3I_8668	EIF3I	0.00296898	0.173	DPM1_8813	DPM1	0.00306695	0.143	GPR150_285601	GPR150	0.00411116	0.184	TAP1-r-Plus
CENPBD1_92806	CENPBD1	1.5179e-12	0.217	EIF4E3_317649	EIF4E3	2.809e-06	0.261	DPPA4_55211	DPPA4	0.00145724	0.153	GPR155_151556	GPR155	1.0161e-05	0.271	TAP1-r-Plus
CENPE_1062	CENPE	2.01757e-13	0.225	ELF4_2000	ELF4	5.0008e-16	0.422	DPT_1805	DPT	0.00150713	0.153	GPR171_29909	GPR171	4.28953e-34	0.637	TAP1-r-Plus
CENPF_1063	CENPF	2.69867e-13	0.224	ELOVL1_64834	ELOVL1	2.83417e-09	0.322	DPYD_1806	DPYD	2.30207e-12	0.316	GPR172A_79581	SLC52A2	2.33771e-05	0.261	TAP1-r-Plus
CENPH_64946	CENPH	3.65821e-05	0.13	EMB_133418	EMB	7.06347e-19	0.455	DR1_1810	DR1	3.21526e-09	0.27	GPR174_84636	GPR174	2.60284e-21	0.523	TAP1-r-Plus
CENPI_2491	CENPI	8.23283e-13	0.219	EME1_146956	EME1	0.000637865	0.197	DRAM2_128338	DRAM2	4.29064e-05	0.193	GPR183_1880	GPR183	3.53165e-13	0.419	TAP1-r-Plus
CENPJ_55835	CENPJ	0.000941038	0.105	EMILIN2_84034	EMILIN2	6.64877e-14	0.394	DRAP1_10589	DRAP1	3.74852e-12	0.313	GPR18_2841	GPR18	3.06919e-29	0.599	TAP1-r-Plus
CENPK_64105	CENPK	6.39147e-09	0.18	EML3_256364	EML3	0.00658594	0.16	DSC2_1824	DSC2	0.00102957	0.157	GPR25_2848	GPR25	1.08168e-12	0.411	TAP1-r-Plus
CENPL_91687	CENPL	4.16836e-10	0.193	EMP3_2014	EMP3	7.86104e-13	0.379	DSCC1_79075	DSCC1	3.88744e-06	0.215	GPR31_2853	GPR31	4.8804e-07	0.304	TAP1-r-Plus
CENPM_79019	CENPM	2.35387e-18	0.265	EMR1_2015	ADGRE1	3.41924e-18	0.448	DSE_29940	DSE	9.80373e-21	0.408	GPR34_2857	GPR34	1.45878e-09	0.357	TAP1-r-Plus
CENPN_55839	CENPN	1.15925e-38	0.384	EMR2_30817	ADGRE2	3.87555e-21	0.48	DSG2_1829	DSG2	3.4614e-05	0.195	GPR65_8477	GPR65	2.59606e-25	0.564	TAP1-r-Plus
CENPO_79172	CENPO	1.71119e-20	0.281	EMR3_84658	ADGRE3	0.00192647	0.18	DSN1_79980	DSN1	1.79664e-05	0.201	GPR68_8111	GPR68	8.01288e-08	0.322	TAP1-r-Plus
CENPQ_55166	CENPQ	0.000820743	0.106	EMR4P_326342	ADGRE4P	5.03634e-06	0.255	DST_667	DST	0.000364522	0.17	GPR77_27202	C5AR2	2.73734e-05	0.259	TAP1-r-Plus
CENPT_80152	CENPT	5.768e-08	0.168	ENAH_55740	ENAH	0.00497321	0.165	DTHD1_401124	DTHD1	3.26452e-07	0.236	GPR82_27197	GPR82	1.00448e-19	0.505	TAP1-r-Plus
CENPW_387103	CENPW	1.34583e-33	0.359	ENKUR_219670	ENKUR	0.00433799	0.167	DTL_51514	DTL	8.45667e-12	0.308	GPR84_53831	GPR84	8.35233e-24	0.549	TAP1-r-Plus
CEP110_11064	CNTRL	0.00060873	0.109	ENO1_2023	ENO1	1.03221e-05	0.247	DTX2_113878	DTX2	1.78499e-05	0.201	GPR97_222487	ADGRG3	5.97147e-05	0.249	TAP1-r-Plus
CEP152_22995	CEP152	1.81071e-13	0.225	ENO2_2026	ENO2	1.48642e-10	0.344	DTX3L_151636	DTX3L	3.54227e-31	0.492	GPRIN3_285513	GPRIN3	1.8296e-13	0.423	TAP1-r-Plus
CEP250_11190	CEP250	0.00010371	0.122	ENOPH1_58478	ENOPH1	0.00164708	0.183	DTYMK_1841	DTYMK	7.48634e-05	0.187	GPSM3_63940	GPSM3	3.94432e-18	0.486	TAP1-r-Plus
CEP55_55165	CEP55	1.64808e-31	0.348	ENOX2_10495	ENOX2	0.000486645	0.2	DUS3L_56931	DUS3L	0.00267226	0.145	GPT_2875	GPT	0.000746517	0.213	TAP1-r-Plus
CEP57_9702	CEP57	1.02053e-05	0.138	ENTHD1_150350	ENTHD1	5.67125e-05	0.228	DUS4L_11062	DUS4L	6.0119e-07	0.231	GPX1_2876	GPX1	2.62983e-06	0.286	TAP1-r-Plus
CEP72_55722	CEP72	2.31724e-06	0.148	ENTPD1_953	ENTPD1	6.49988e-08	0.296	DUSP11_8446	DUSP11	1.79808e-05	0.201	GPX3_2878	GPX3	1.13447e-05	0.27	TAP1-r-Plus
CERKL_375298	CERKL	6.70683e-08	0.168	ENTPD6_955	ENTPD6	0.00330485	0.172	DUSP14_11072	DUSP14	0.00719639	0.131	GPX4_2879	GPX4	0.00637711	0.176	TAP1-r-Plus
CETN4P_729338	CETN4P	0.00114367	0.104	EOMES_8320	EOMES	1.85986e-18	0.451	DUSP2_1844	DUSP2	1.42194e-26	0.458	GRAMD3_65983	GRAMD3	0.000144531	0.237	TAP1-r-Plus
CETP_1071	CETP	2.03532e-06	0.148	EPB41L3_23136	EPB41L3	1.07181e-15	0.417	DUSP3_1845	DUSP3	7.6274e-08	0.247	GRAP2_9402	GRAP2	1.9595e-26	0.574	TAP1-r-Plus
CFB_629	CFB	5.88478e-10	0.191	EPB41_2035	EPB41	0.00252777	0.176	DUSP5P_574029	DUSP5P1	2.10366e-05	0.2	GRAP_10750	GRAP	0.000133295	0.238	TAP1-r-Plus
CFDP1_10428	CFDP1	1.80483e-10	0.197	EPHA10_284656	EPHA10	0.00854595	0.155	DUSP5_1847	DUSP5	2.98133e-10	0.286	GRB2_2885	GRB2	1.99441e-05	0.263	TAP1-r-Plus
CFH_3075	CFH	4.09651e-09	0.182	EPHB2_2048	EPHB2	0.000382679	0.204	DYNLL1_8655	DYNLL1	0.00232026	0.147	GRHPR_9380	GRHPR	6.25581e-06	0.276	TAP1-r-Plus
CFI_3426	CFI	4.10898e-07	0.158	EPHB3_2049	EPHB3	0.0074184	0.158	DYSF_8291	DYSF	1.43219e-07	0.243	GRIN3A_116443	GRIN3A	2.93438e-08	0.331	TAP1-r-Plus
CFL1_1072	CFL1	2.88889e-18	0.265	EPHB6_2051	EPHB6	2.19643e-05	0.239	E2F1_1869	E2F1	0.000593928	0.164	GRINA_2907	GRINA	1.6918e-06	0.291	TAP1-r-Plus
CFLAR_8837	CFLAR	3.20032e-61	0.474	EPHX3_79852	EPHX3	0.000258245	0.209	E2F2_1870	E2F2	7.11375e-07	0.23	GRN_2896	GRN	8.48377e-11	0.38	TAP1-r-Plus
CFP_5199	CFP	3.15616e-25	0.312	EPHX4_253152	EPHX4	0.000904694	0.192	E2F4_1874	E2F4	8.46737e-09	0.263	GRPEL1_80273	GRPEL1	0.00115293	0.206	TAP1-r-Plus
CFTR_1080	CFTR	0.000620905	0.109	EPN3_55040	EPN3	0.000573665	0.198	E2F7_144455	E2F7	1.44624e-14	0.343	GRSF1_2926	GRSF1	0.00240219	0.194	TAP1-r-Plus
CGB2_114336	CGB2	0.00682602	0.087	EPRS_2058	EPRS	0.00348056	0.171	E2F8_79733	E2F8	0.000190203	0.177	GSDMA_284110	GSDMA	0.000112311	0.241	TAP1-r-Plus
CH25H_9023	CH25H	2.18587e-10	0.196	EPS15_2060	EPS15	0.00710602	0.159	EAF2_55840	EAF2	2.63373e-08	0.255	GSDMB_55876	GSDMB	4.02791e-05	0.254	TAP1-r-Plus
CHAC1_79094	CHAC1	2.01812e-36	0.373	EPS8L1_54869	EPS8L1	0.000250208	0.209	EBI3_10148	EBI3	3.41445e-44	0.572	GSDMC_56169	GSDMC	4.49456e-15	0.446	TAP1-r-Plus
CHAC2_494143	CHAC2	1.27372e-27	0.326	EPSTI1_94240	EPSTI1	1.16951e-24	0.515	EBNA1BP2_10969	EBNA1BP2	0.00247458	0.146	GSDMD_79792	GSDMD	3.47024e-16	0.462	TAP1-r-Plus
CHAF1A_10036	CHAF1A	1.35267e-12	0.217	EPYC_1833	EPYC	0.00171597	0.182	ECE2_9718	ECE2	0.00813837	0.13	GSN_2934	GSN	0.00296716	0.19	TAP1-r-Plus
CHAF1B_8208	CHAF1B	2.68487e-21	0.286	ERAP1_51752	ERAP1	1.0487e-07	0.292	ECT2_1894	ECT2	4.73378e-06	0.213	GSTK1_373156	GSTK1	3.73307e-05	0.255	TAP1-r-Plus
CHCHD10_400916	CHCHD10	4.74266e-09	0.181	ERAP2_64167	ERAP2	0.000550779	0.199	EDN2_1907	EDN2	0.0047265	0.138	GSTO1_9446	GSTO1	0.000153298	0.236	TAP1-r-Plus
CHCHD3_54927	CHCHD3	5.73103e-12	0.212	ERC2_26059	ERC2	0.00218934	0.178	EED_8726	EED	2.29506e-14	0.341	GTPBP2_54676	GTPBP2	0.00837553	0.171	TAP1-r-Plus
CHCHD4_131474	CHCHD4	0.00224652	0.098	ERCC6L_54821	ERCC6L	0.000135068	0.217	EEPD1_80820	EEPD1	6.86761e-07	0.23	GTSF1_121355	GTSF1	0.000132972	0.238	TAP1-r-Plus
CHCHD7_79145	CHCHD7	0.000199319	0.118	ERMN_57471	ERMN	1.78184e-13	0.388	EFHD2_79180	EFHD2	4.85342e-27	0.462	GUCY1A3_2982	GUCY1A3	0.0014786	0.202	TAP1-r-Plus
CHCHD8_51287	COA4	0.00591416	0.088	ESCO2_157570	ESCO2	0.00258993	0.176	EFNB1_1947	EFNB1	0.0040722	0.14	GUK1_2987	GUK1	0.00111778	0.207	TAP1-r-Plus
CHD1L_9557	CHD1L	1.47726e-06	0.15	ESR2_2100	ESR2	5.67077e-05	0.228	EFTUD2_9343	EFTUD2	1.88018e-06	0.222	GUSB_2990	GUSB	0.00168358	0.2	TAP1-r-Plus
CHD5_26038	CHD5	0.00104839	0.104	ETS1_2113	ETS1	0.000468113	0.201	EGFL6_25975	EGFL6	3.284e-06	0.217	GVIN1_387751	GVINP1	7.63907e-19	0.495	TAP1-r-Plus
CHD7_55636	CHD7	0.000456655	0.111	ETV1_2115	ETV1	0.00702384	0.159	EGLN3_112399	EGLN3	6.46104e-07	0.23	GYG1_2992	GYG1	1.7241e-12	0.408	TAP1-r-Plus
CHEK1_1111	CHEK1	6.77552e-24	0.303	ETV5_2119	ETV5	6.9474e-06	0.252	EGOT_100126791	EGOT	0.00677024	0.132	GYPC_2995	GYPC	6.30093e-05	0.248	TAP1-r-Plus
CHEK2_11200	CHEK2	5.52888e-19	0.27	ETV6_2120	ETV6	5.12626e-18	0.446	EGR2_1959	EGR2	2.98834e-07	0.237	GZMA_3001	GZMA	2.53846e-38	0.666	TAP1-r-Plus
CHFR_55743	CHFR	3.56984e-20	0.278	ETV7_51513	ETV7	3.71562e-47	0.672	EGR3_1960	EGR3	0.00203713	0.149	GZMB_3002	GZMB	2.26654e-45	0.709	TAP1-r-Plus
CHI3L1_1116	CHI3L1	8.16087e-34	0.36	EVI2A_2123	EVI2A	7.61358e-21	0.477	EHBP1L1_254102	EHBP1L1	0.00936129	0.128	GZMH_2999	GZMH	1.17133e-31	0.618	TAP1-r-Plus
CHI3L2_1117	CHI3L2	1.10476e-20	0.282	EVI2B_2124	EVI2B	1.04525e-23	0.506	EHD1_10938	EHD1	1.11268e-11	0.306	GZMK_3003	GZMK	9.28428e-22	0.528	TAP1-r-Plus
CHIC2_26511	CHIC2	3.02545e-15	0.241	EVL_51466	EVL	3.40948e-08	0.301	EHD4_30844	EHD4	4.83623e-12	0.311	GZMM_3004	GZMM	7.48562e-24	0.55	TAP1-r-Plus
CHIT1_1118	CHIT1	1.64617e-22	0.294	EXO1_9156	EXO1	0.000355982	0.205	EID3_493861	EID3	8.46928e-05	0.186	H2AFB1_474382	H2AFB1	0.00843583	0.171	TAP1-r-Plus
CHKB_1120	CHKB	1.36361e-05	0.136	EXOSC9_5393	EXOSC9	3.1168e-06	0.26	EIF2AK2_5610	EIF2AK2	2.09947e-18	0.385	H2AFJ_55766	H2AFJ	2.60142e-07	0.31	TAP1-r-Plus
CHMP1A_5119	CHMP1A	2.3727e-17	0.258	EZH2_2146	EZH2	3.78296e-05	0.233	EIF2S1_1965	EIF2S1	3.91363e-12	0.312	H2AFY_9555	H2AFY	0.00575408	0.178	TAP1-r-Plus
CHN1_1123	CHN1	6.97734e-18	0.262	EZR_7430	EZR	3.41797e-09	0.32	EIF2S2_8894	EIF2S2	2.75363e-05	0.197	HADH_3033	HADH	3.76953e-05	0.255	TAP1-r-Plus
CHODL_140578	CHODL	1.34194e-28	0.332	F13A1_2162	F13A1	2.13565e-05	0.239	EIF3K_27335	EIF3K	0.000320872	0.171	HAMP_57817	HAMP	4.57833e-08	0.327	TAP1-r-Plus
CHORDC1_26973	CHORDC1	1.85824e-13	0.225	F2RL2_2151	F2RL2	0.00174684	0.182	EIF3M_10480	EIF3M	0.000266254	0.173	HAPLN3_145864	HAPLN3	2.6161e-07	0.31	TAP1-r-Plus
CHPF2_54480	CHPF2	0.000231907	0.116	FA2H_79152	FA2H	1.01509e-07	0.292	EIF4A3_9775	EIF4A3	4.88827e-05	0.191	HARBI1_283254	HARBI1	0.00084636	0.211	TAP1-r-Plus
CHPF_79586	CHPF	0.0098417	0.083	FABP3_2170	FABP3	0.000605675	0.197	EIF4EBP1_1978	EIF4EBP1	0.00209002	0.148	HAVCR2_84868	HAVCR2	1.24168e-25	0.567	TAP1-r-Plus
CHRAC1_54108	CHRAC1	7.82272e-05	0.125	FABP5_2171	FABP5	5.3849e-05	0.229	EIF4H_7458	EIF4H	0.00230793	0.147	HAX1_10456	HAX1	0.00654922	0.176	TAP1-r-Plus
CHRDL2_25884	CHRDL2	1.93826e-10	0.196	FABP6_2172	FABP6	0.00371995	0.17	EIF5A2_56648	EIF5A2	3.52025e-09	0.27	HBEGF_1839	HBEGF	9.23463e-05	0.243	TAP1-r-Plus
CHRFAM7A_89832	CHRFAM7A	0.00462888	0.091	FADD_8772	FADD	3.4823e-05	0.234	EIF5AL1_143244	EIF5AL1	0.00768617	0.13	HCCS_3052	HCCS	5.80262e-11	0.383	TAP1-r-Plus
CHRM1_1128	CHRM1	1.58406e-07	0.163	FADS3_3995	FADS3	0.00147528	0.184	EIF5A_1984	EIF5A	0.00577642	0.135	HCG26_352961	HCG26	4.49735e-45	0.708	TAP1-r-Plus
CHRNA1_1134	CHRNA1	1.30744e-07	0.164	FAF1_11124	FAF1	0.00176734	0.182	EIF5_1983	EIF5	0.000193074	0.177	HCG27_253018	HCG27	9.91417e-08	0.32	TAP1-r-Plus
CHRNA5_1138	CHRNA5	3.86778e-19	0.271	FAIM2_23017	FAIM2	4.38746e-07	0.279	EIF6_3692	EIF6	1.14376e-05	0.205	HCG4_54435	HCG4	3.02941e-07	0.309	TAP1-r-Plus
CHRNA7_1139	CHRNA7	0.000663888	0.108	FAIM3_9214	FAIM3	1.47089e-22	0.495	ELF4_2000	ELF4	1.73201e-09	0.274	HCK_3055	HCK	7.43879e-19	0.495	TAP1-r-Plus
CHRNB4_1143	CHRNB4	1.29351e-09	0.188	FAM100B_283991	UBALD2	7.38757e-05	0.225	ELK1_2002	ELK1	1.15989e-06	0.226	HCLS1_3059	HCLS1	1.85801e-14	0.438	TAP1-r-Plus
CHST11_50515	CHST11	3.12248e-60	0.471	FAM102B_284611	FAM102B	0.000967992	0.191	ELK3_2004	ELK3	9.47252e-08	0.246	HCP5_10866	HCP5	4.32554e-67	0.803	TAP1-r-Plus
CHST12_55501	CHST12	2.19823e-14	0.234	FAM104A_84923	FAM104A	0.000534792	0.199	ELL_8178	ELL	0.00122435	0.155	HCST_10870	HCST	6.28345e-25	0.56	TAP1-r-Plus
CHST13_166012	CHST13	3.94353e-05	0.129	FAM105A_54491	FAM105A	3.67114e-13	0.383	ELOVL6_79071	ELOVL6	1.71473e-11	0.304	HDAC10_83933	HDAC10	0.00315968	0.189	TAP1-r-Plus
CHST2_9435	CHST2	1.08474e-54	0.451	FAM108C1_58489	ABHD17C	0.000149151	0.216	ELOVL7_79993	ELOVL7	3.4285e-07	0.236	HDAC9_9734	HDAC9	0.00718511	0.174	TAP1-r-Plus
CHST3_9469	CHST3	1.63028e-05	0.135	FAM110A_83541	FAM110A	2.42171e-11	0.356	ELP4_26610	ELP4	3.68758e-07	0.235	HDHD1A_8226	HDHD1	0.00225803	0.195	TAP1-r-Plus
CHST4_10164	CHST4	9.56502e-12	0.209	FAM111A_63901	FAM111A	1.56574e-05	0.243	EME1_146956	EME1	5.09713e-08	0.25	HDHD3_81932	HDHD3	1.31964e-06	0.294	TAP1-r-Plus
CHST7_56548	CHST7	0.000831067	0.106	FAM111B_374393	FAM111B	0.00987411	0.153	EMID2_136227	COL26A1	0.00574708	0.135	HEATR7A_727957	MROH1	0.00114377	0.206	TAP1-r-Plus
CHTF8_54921	CHTF8	0.00198072	0.099	FAM113B_91523	PCED1B	1.57504e-17	0.44	EMILIN1_11117	EMILIN1	0.000171502	0.178	HEBP2_23593	HEBP2	0.000339069	0.225	TAP1-r-Plus
CIAPIN1_57019	CIAPIN1	2.02464e-26	0.319	FAM115C_285966	TCAF2	4.60661e-10	0.335	EMILIN2_84034	EMILIN2	1.58398e-11	0.304	HECTD3_79654	HECTD3	0.00375578	0.186	TAP1-r-Plus
CIB2_10518	CIB2	8.23066e-09	0.179	FAM116B_414918	DENND6B	0.000180301	0.214	EMP1_2012	EMP1	0.00418828	0.139	HERC3_8916	HERC3	4.0955e-06	0.281	TAP1-r-Plus
CIB4_130106	CIB4	0.00360081	0.093	FAM117B_150864	FAM117B	0.000706271	0.195	EMP3_2014	EMP3	1.02564e-29	0.482	HERC5_51191	HERC5	2.15575e-29	0.6	TAP1-r-Plus
CIITA_4261	CIITA	1.81446e-104	0.596	FAM118B_79607	FAM118B	0.00204454	0.179	EMR1_2015	ADGRE1	1.79983e-20	0.405	HERC6_55008	HERC6	1.47803e-25	0.566	TAP1-r-Plus
CIRH1A_84916	CIRH1A	4.07299e-21	0.285	FAM122B_159090	FAM122B	0.00165563	0.183	EMR2_30817	ADGRE2	5.32252e-20	0.401	HERPUD1_9709	HERPUD1	9.92531e-09	0.341	TAP1-r-Plus
CISD1_55847	CISD1	4.85084e-11	0.202	FAM124A_220108	FAM124A	5.31848e-06	0.254	ENKUR_219670	ENKUR	0.00961047	0.127	HESRG_790952	ESRG	3.09789e-07	0.309	TAP1-r-Plus
CISD2_493856	CISD2	0.00595249	0.088	FAM125A_93343	MVB12A	9.95955e-05	0.221	ENO1_2023	ENO1	0.000619627	0.164	HESX1_8820	HESX1	3.91807e-05	0.255	TAP1-r-Plus
CIT_11113	CIT	3.01931e-10	0.194	FAM127A_8933	FAM127A	0.000641333	0.196	ENOPH1_58478	ENOPH1	0.000572579	0.165	HEXA_3073	HEXA	4.92629e-07	0.304	TAP1-r-Plus
CIZ1_25792	CIZ1	0.000143378	0.12	FAM127B_26071	FAM127B	0.00125421	0.187	ENOX1_55068	ENOX1	0.00129774	0.155	HEXB_3074	HEXB	9.34293e-08	0.32	TAP1-r-Plus
CKAP2L_150468	CKAP2L	7.24992e-18	0.262	FAM129A_116496	FAM129A	3.32551e-05	0.234	ENOX2_10495	ENOX2	0.00383936	0.14	HFE_3077	HFE	1.54748e-06	0.292	TAP1-r-Plus
CKAP2_26586	CKAP2	4.3595e-10	0.193	FAM129B_64855	FAM129B	0.00825496	0.156	ENPP7_339221	ENPP7	2.28685e-08	0.256	HGF_3082	HGF	0.00299261	0.19	TAP1-r-Plus
CKAP4_10970	CKAP4	1.49568e-07	0.163	FAM133A_286499	FAM133A	0.0045825	0.166	ENTHD1_150350	ENTHD1	3.97555e-10	0.284	HHEX_3087	HHEX	6.54918e-05	0.248	TAP1-r-Plus
CKLF_51192	CKLF	4.66202e-31	0.345	FAM159A_348378	FAM159A	4.33744e-10	0.336	ENTPD1_953	ENTPD1	1.78628e-08	0.258	HINT2_84681	HINT2	1.83851e-06	0.29	TAP1-r-Plus
CKM_1158	CKM	3.88432e-15	0.24	FAM164A_51101	ZC2HC1A	0.000108409	0.22	EOMES_8320	EOMES	1.2752e-31	0.495	HIST1H1C_3006	HIST1H1C	1.73597e-07	0.314	TAP1-r-Plus
CKS1B_1163	CKS1B	4.49474e-23	0.298	FAM169B_283777	FAM169B	0.00334625	0.171	EPB41L2_2037	EPB41L2	4.16555e-06	0.215	HIST1H1T_3010	HIST1H1T	0.000261221	0.229	TAP1-r-Plus
CKS2_1164	CKS2	9.97054e-25	0.309	FAM176B_55194	EVA1B	0.000216378	0.211	EPB41L3_23136	EPB41L3	7.55205e-05	0.187	HIST1H2AD_3013	HIST1H2AD	0.000425223	0.222	TAP1-r-Plus
CLCN4_1183	CLCN4	1.48468e-29	0.337	FAM177B_400823	FAM177B	0.000518291	0.199	EPHA10_284656	EPHA10	0.0048188	0.137	HIST1H2AM_8336	HIST1H2AM	0.00227285	0.195	TAP1-r-Plus
CLCN5_1184	CLCN5	1.22488e-19	0.275	FAM178B_51252	FAM178B	0.005449	0.163	EPHA1_2041	EPHA1	0.00032827	0.171	HIST1H2BC_8347	HIST1H2BC	0.000171608	0.235	TAP1-r-Plus
CLDN14_23562	CLDN14	2.29185e-11	0.206	FAM179A_165186	FAM179A	2.39564e-12	0.372	EPHA2_1969	EPHA2	0.000806601	0.16	HIST1H2BD_3017	HIST1H2BD	0.000743276	0.213	TAP1-r-Plus
CLDN15_24146	CLDN15	8.62184e-05	0.124	FAM18A_780776	TVP23A	5.48612e-07	0.277	EPHB2_2048	EPHB2	1.14394e-07	0.244	HIST1H2BK_85236	HIST1H2BK	0.000363878	0.224	TAP1-r-Plus
CLDN16_10686	CLDN16	2.48822e-18	0.265	FAM192A_80011	FAM192A	8.64214e-08	0.293	EPHB6_2051	EPHB6	4.58758e-07	0.233	HIST1H2BO_8348	HIST1H2BO	0.00448168	0.183	TAP1-r-Plus
CLDN23_137075	CLDN23	7.72922e-11	0.2	FAM19A3_284467	FAM19A3	0.000117871	0.219	EPS15_2060	EPS15	0.00160778	0.152	HIST1H3D_8351	HIST1H3D	0.000422373	0.222	TAP1-r-Plus
CLDN2_9075	CLDN2	0.00399432	0.092	FAM21B_55747	FAM21A	0.00849039	0.155	EPSTI1_94240	EPSTI1	1.95909e-85	0.734	HIST1H3H_8357	HIST1H3H	0.000909978	0.21	TAP1-r-Plus
CLDN6_9074	CLDN6	6.38921e-08	0.168	FAM23A_653567	TMEM236	0.00726746	0.158	EPYC_1833	EPYC	3.8305e-07	0.235	HIST1H4H_8365	HIST1H4H	0.00411255	0.184	TAP1-r-Plus
CLEC10A_10462	CLEC10A	3.85098e-27	0.323	FAM24B_196792	FAM24B	0.00310238	0.173	ERAP1_51752	ERAP1	1.13586e-20	0.407	HIST2H2AA3_8337	HIST2H2AA3	6.80538e-05	0.247	TAP1-r-Plus
CLEC12A_160364	CLEC12A	1.6867e-54	0.45	FAM26F_441168	FAM26F	1.86028e-33	0.589	ERAP2_64167	ERAP2	2.45323e-09	0.272	HIST2H4A_8370	HIST2H4A	3.35644e-05	0.257	TAP1-r-Plus
CLEC12B_387837	CLEC12B	2.06498e-19	0.273	FAM27C_100132948	FAM27C	0.00329231	0.172	ERCC6L_54821	ERCC6L	2.72155e-05	0.197	HIST3H2A_92815	HIST3H2A	0.00848778	0.171	TAP1-r-Plus
CLEC17A_388512	CLEC17A	6.61442e-20	0.277	FAM38A_9780	PIEZO1	0.00654494	0.16	ERCC8_1161	ERCC8	0.00939468	0.127	HIVEP3_59269	HIVEP3	0.00340875	0.188	TAP1-r-Plus
CLEC1A_51267	CLEC1A	1.42589e-07	0.164	FAM3D_131177	FAM3D	0.00987415	0.153	EREG_2069	EREG	6.52411e-13	0.323	HK3_3101	HK3	1.01053e-20	0.517	TAP1-r-Plus
CLEC2B_9976	CLEC2B	1.18741e-29	0.338	FAM40B_57464	STRIP2	0.00801696	0.156	ERGIC2_51290	ERGIC2	1.69161e-06	0.222	HLA-A_3105	HLA-A	3.37013e-79	0.84	TAP1-r-Plus
CLEC2D_29121	CLEC2D	2.58957e-32	0.352	FAM46B_115572	FAM46B	0.00122587	0.187	ERH_2079	ERH	0.00631856	0.133	HLA-B_3106	HLA-B	3.26067e-86	0.858	TAP1-r-Plus
CLEC2L_154790	CLEC2L	0.00200064	0.099	FAM46C_54855	FAM46C	0.00151813	0.184	ERI1_90459	ERI1	0.000876998	0.159	HLA-C_3107	HLA-C	2.14108e-66	0.801	TAP1-r-Plus
CLEC4A_50856	CLEC4A	3.47224e-56	0.456	FAM49A_81553	FAM49A	0.000120651	0.219	ERLIN1_10613	ERLIN1	6.0737e-06	0.211	HLA-DMA_3108	HLA-DMA	4.45119e-34	0.637	TAP1-r-Plus
CLEC4C_170482	CLEC4C	6.13629e-40	0.39	FAM49B_51571	FAM49B	5.66043e-12	0.366	ERMN_57471	ERMN	3.67091e-06	0.216	HLA-DMB_3109	HLA-DMB	1.73311e-21	0.525	TAP1-r-Plus
CLEC4D_338339	CLEC4D	8.52067e-70	0.502	FAM50A_9130	FAM50A	3.15814e-06	0.26	ERO1L_30001	ERO1L	4.8102e-14	0.337	HLA-DOA_3111	HLA-DOA	9.66069e-21	0.517	TAP1-r-Plus
CLEC4E_26253	CLEC4E	6.51131e-107	0.601	FAM53B_9679	FAM53B	4.75919e-05	0.23	ERP44_23071	ERP44	5.97967e-05	0.189	HLA-DOB_3112	HLA-DOB	1.34619e-33	0.633	TAP1-r-Plus
CLEC4GP1_440508	CLEC4GP1	0.00918521	0.084	FAM54A_113115	MTFR2	1.41859e-06	0.268	ESCO2_157570	ESCO2	3.97133e-11	0.299	HLA-DPA1_3113	HLA-DPA1	4.69925e-38	0.665	TAP1-r-Plus
CLEC4G_339390	CLEC4G	0.00205407	0.098	FAM55C_91775	NXPE3	1.16229e-07	0.291	ESPL1_9700	ESPL1	2.67632e-08	0.255	HLA-DPB1_3115	HLA-DPB1	1.02156e-33	0.634	TAP1-r-Plus
CLEC5A_23601	CLEC5A	0.00474546	0.091	FAM57A_79850	FAM57A	0.000717417	0.195	ESR1_2099	ESR1	0.000468243	0.167	HLA-DPB2_3116	HLA-DPB2	4.88679e-05	0.252	TAP1-r-Plus
CLEC6A_93978	CLEC6A	8.88689e-71	0.506	FAM58A_92002	FAM58A	0.000171648	0.214	ESYT1_23344	ESYT1	3.93624e-09	0.269	HLA-DQA1_3117	HLA-DQA1	1.1155e-21	0.527	TAP1-r-Plus
CLEC7A_64581	CLEC7A	1.6946e-91	0.564	FAM64A_54478	FAM64A	0.000383461	0.204	ETHE1_23474	ETHE1	1.78739e-10	0.289	HLA-DQA2_3118	HLA-DQA2	3.31131e-12	0.403	TAP1-r-Plus
CLEC9A_283420	CLEC9A	6.8573e-10	0.191	FAM65A_79567	FAM65A	0.00303907	0.173	ETS1_2113	ETS1	5.14616e-14	0.336	HLA-DQB1_3119	HLA-DQB1	8.73221e-17	0.469	TAP1-r-Plus
CLECL1_160365	CLECL1	1.41925e-41	0.397	FAM65B_9750	FAM65B	1.6342e-05	0.242	ETV7_51513	ETV7	1.48363e-95	0.761	HLA-DQB2_3120	HLA-DQB2	2.35737e-14	0.436	TAP1-r-Plus
CLIC1_1192	CLIC1	5.27359e-27	0.322	FAM72A_729533	FAM72A	0.000808326	0.193	EVI2A_2123	EVI2A	1.18464e-24	0.442	HLA-DRA_3122	HLA-DRA	2.298e-37	0.66	TAP1-r-Plus
CLIC2_1193	CLIC2	5.66792e-30	0.339	FAM72B_653820	FAM72B	6.42908e-05	0.226	EVI2B_2124	EVI2B	1.00114e-23	0.435	HLA-DRB1_3123	HLA-DRB1	1.24081e-31	0.618	TAP1-r-Plus
CLIC3_9022	CLIC3	2.42957e-18	0.265	FAM72D_728833	FAM72D	2.64337e-05	0.237	EVL_51466	EVL	8.11271e-06	0.209	HLA-DRB5_3127	HLA-DRB5	5.19785e-19	0.497	TAP1-r-Plus
CLIC5_53405	CLIC5	4.83992e-06	0.143	FAM78A_286336	FAM78A	3.05984e-24	0.511	EXO1_9156	EXO1	2.18019e-10	0.288	HLA-DRB6_3128	HLA-DRB6	1.13082e-06	0.295	TAP1-r-Plus
CLIP2_7461	CLIP2	1.46356e-05	0.136	FAM7A3_89837	ULK4P3	0.00872194	0.155	EXOC1_55763	EXOC1	0.000414131	0.168	HLA-E_3133	HLA-E	1.79119e-69	0.811	TAP1-r-Plus
CLIP4_79745	CLIP4	1.37866e-05	0.136	FAM81A_145773	FAM81A	3.72843e-06	0.258	EXOC5_10640	EXOC5	5.00128e-05	0.191	HLA-F_3134	HLA-F	3.9766e-90	0.867	TAP1-r-Plus
CLLU1OS_574016	CLLU1OS	1.94176e-22	0.294	FAM83B_222584	FAM83B	0.00776986	0.157	EXOG_9941	EXOG	0.000792124	0.161	HLA-G_3135	HLA-G	2.26181e-14	0.436	TAP1-r-Plus
CLLU1_574028	CLLU1	9.70447e-12	0.209	FAM89A_375061	FAM89A	1.08629e-06	0.27	EXOSC2_23404	EXOSC2	2.15736e-05	0.199	HLA-H_3136	HLA-H	8.05763e-69	0.809	TAP1-r-Plus
CLN6_54982	CLN6	3.37701e-09	0.183	FAM89B_23625	FAM89B	0.00795327	0.157	EXOSC3_51010	EXOSC3	2.60149e-07	0.238	HLA-L_3139	HLA-L	1.49592e-06	0.292	TAP1-r-Plus
CLNK_116449	CLNK	4.17182e-29	0.335	FAM90A1_55138	FAM90A1	0.000941135	0.191	EXOSC9_5393	EXOSC9	7.53926e-07	0.229	HLX_3142	HLX	0.00351087	0.187	TAP1-r-Plus
CLP1_10978	CLP1	3.54847e-14	0.232	FAM92B_339145	FAM92B	2.02223e-12	0.373	EXT1_2131	EXT1	0.00862785	0.129	HMG20B_10362	HMG20B	4.96489e-05	0.252	TAP1-r-Plus
CLPB_81570	CLPB	3.68191e-08	0.171	FANCA_2175	FANCA	2.16893e-06	0.264	EZH2_2146	EZH2	2.0787e-08	0.257	HMGN4_10473	HMGN4	0.00472617	0.182	TAP1-r-Plus
CLPP_8192	CLPP	0.0082511	0.085	FANCB_2187	FANCB	3.17148e-05	0.235	F13A1_2162	F13A1	0.00147563	0.153	HMHA1_23526	HMHA1	3.22493e-15	0.448	TAP1-r-Plus
CLPS_1208	CLPS	0.00143982	0.102	FANCD2_2177	FANCD2	0.00165819	0.183	F2R_2149	F2R	0.00510809	0.136	HMOX1_3162	HMOX1	1.5569e-12	0.409	TAP1-r-Plus
CLPTM1L_81037	CLPTM1L	1.68362e-15	0.243	FANCE_2178	FANCE	4.47676e-05	0.231	F5_2153	F5	3.43206e-07	0.236	HN1_51155	HN1	9.4847e-06	0.272	TAP1-r-Plus
CLSPN_63967	CLSPN	4.08766e-16	0.248	FANCG_2189	FANCG	0.00341338	0.171	FABP5_2171	FABP5	3.56683e-06	0.216	HNMT_3176	HNMT	5.4208e-08	0.325	TAP1-r-Plus
CLSTN3_9746	CLSTN3	1.72347e-15	0.243	FANCI_55215	FANCI	3.39626e-05	0.234	FABP6_2172	FABP6	0.000593908	0.164	HNRNPF_3185	HNRNPF	0.000168454	0.235	TAP1-r-Plus
CLTA_1211	CLTA	2.99367e-19	0.272	FANK1_92565	FANK1	0.000857123	0.192	FADD_8772	FADD	1.21479e-06	0.225	HOXD1_3231	HOXD1	0.000280295	0.228	TAP1-r-Plus
CLTB_1212	CLTB	2.65893e-13	0.224	FAP_2191	FAP	3.86651e-06	0.258	FADS3_3995	FADS3	0.00481067	0.137	HPGDS_27306	HPGDS	0.000630702	0.216	TAP1-r-Plus
CLYBL_171425	CLYBL	0.000390317	0.112	FAR1_84188	FAR1	4.2403e-07	0.279	FAF1_11124	FAF1	0.00735204	0.131	HPRT1_3251	HPRT1	5.63581e-07	0.303	TAP1-r-Plus
CMAS_55907	CMAS	2.91021e-05	0.131	FAR2_55711	FAR2	0.000251338	0.209	FAHD2A_51011	FAHD2A	0.00461372	0.138	HPS3_84343	HPS3	0.00287708	0.191	TAP1-r-Plus
CMIP_80790	CMIP	0.00100685	0.105	FASLG_356	FASLG	4.89447e-28	0.546	FAIM3_9214	FAIM3	1.02094e-09	0.278	HPS5_11234	HPS5	0.00129159	0.204	TAP1-r-Plus
CMKLR1_1240	CMKLR1	3.05277e-32	0.352	FAT2_2196	FAT2	0.000316499	0.206	FAM100B_283991	UBALD2	4.14749e-08	0.252	HPSE_10855	HPSE	1.24238e-18	0.492	TAP1-r-Plus
CMPK1_51727	CMPK1	6.74749e-09	0.179	FBN2_2201	FBN2	4.93743e-07	0.278	FAM101A_144347	FAM101A	4.16957e-10	0.284	HP_3240	HP	1.03169e-05	0.271	TAP1-r-Plus
CMPK2_129607	CMPK2	9.53589e-164	0.706	FBRS_64319	FBRS	2.26684e-06	0.263	FAM102A_399665	FAM102A	6.0548e-07	0.231	HRASLS2_54979	HRASLS2	4.64237e-14	0.432	TAP1-r-Plus
CMTM7_112616	CMTM7	1.58819e-15	0.243	FBXL16_146330	FBXL16	0.000171604	0.214	FAM102B_284611	FAM102B	4.53809e-09	0.268	HS3ST1_9957	HS3ST1	0.000136395	0.238	TAP1-r-Plus
CNDP1_84735	CNDP1	4.40892e-08	0.17	FBXL19_54620	FBXL19	3.71779e-08	0.301	FAM104A_84923	FAM104A	7.83893e-05	0.187	HS3ST3A1_9955	HS3ST3A1	0.00578009	0.178	TAP1-r-Plus
CNDP2_55748	CNDP2	2.61922e-09	0.184	FBXO32_114907	FBXO32	1.06959e-07	0.292	FAM105B_90268	OTULIN	0.000663498	0.163	HSD17B12_51144	HSD17B12	0.00650801	0.176	TAP1-r-Plus
CNGA1_1259	CNGA1	0.000292966	0.115	FBXO41_150726	FBXO41	3.31434e-05	0.234	FAM111A_63901	FAM111A	2.95287e-12	0.314	HSD17B8_7923	HSD17B8	0.00798202	0.172	TAP1-r-Plus
CNGB1_1258	CNGB1	1.40751e-18	0.267	FBXO5_26271	FBXO5	0.0050515	0.164	FAM111B_374393	FAM111B	8.62088e-14	0.334	HSD3B7_80270	HSD3B7	2.06388e-08	0.334	TAP1-r-Plus
CNIH2_254263	CNIH2	0.000171325	0.119	FBXO6_26270	FBXO6	1.41256e-06	0.268	FAM113B_91523	PCED1B	6.19878e-15	0.347	HSF1_3297	HSF1	0.00169608	0.2	TAP1-r-Plus
CNIH4_29097	CNIH4	3.5243e-05	0.13	FCAR_2204	FCAR	5.8896e-06	0.253	FAM115C_285966	TCAF2	1.52998e-28	0.473	HSH2D_84941	HSH2D	2.46267e-13	0.421	TAP1-r-Plus
CNKSR2_22866	CNKSR2	0.00491766	0.09	FCER1G_2207	FCER1G	2.92642e-25	0.521	FAM122C_159091	FAM122C	2.98603e-05	0.196	HSPA1B_3304	HSPA1B	0.00456952	0.183	TAP1-r-Plus
CNKSR3_154043	CNKSR3	1.74105e-06	0.149	FCER2_2208	FCER2	0.00184963	0.181	FAM124A_220108	FAM124A	1.13809e-05	0.205	HSPA5_3309	HSPA5	1.9232e-06	0.29	TAP1-r-Plus
CNN2_1265	CNN2	3.65699e-05	0.13	FCGBP_8857	FCGBP	6.44744e-05	0.226	FAM129C_199786	FAM129C	0.000412894	0.168	HSPA6_3310	HSPA6	0.00111842	0.207	TAP1-r-Plus
CNNM1_26507	CNNM1	8.93185e-09	0.178	FCGR1A_2209	FCGR1A	2.02419e-30	0.566	FAM131B_9715	FAM131B	3.08251e-05	0.196	HSPA7_3311	HSPA7	3.32854e-09	0.35	TAP1-r-Plus
CNOT1_23019	CNOT1	7.23146e-08	0.167	FCGR1B_2210	FCGR1B	7.63749e-31	0.569	FAM135A_57579	FAM135A	1.93459e-06	0.221	HSPA8_3312	HSPA8	0.00175413	0.199	TAP1-r-Plus
CNPY3_10695	CNPY3	4.7535e-11	0.203	FCGR1C_100132417	FCGR1C	2.54982e-28	0.549	FAM159A_348378	FAM159A	1.56244e-13	0.33	HSPB11_51668	HSPB11	2.01804e-05	0.263	TAP1-r-Plus
CNP_1267	CNP	1.7834e-23	0.301	FCGR2A_2212	FCGR2A	2.07297e-16	0.426	FAM162A_26355	FAM162A	0.000123671	0.182	HSPB1_3315	HSPB1	6.82764e-07	0.301	TAP1-r-Plus
CNR2_1269	CNR2	5.47439e-33	0.356	FCGR2B_2213	FCGR2B	0.000125568	0.218	FAM163B_642968	FAM163B	0.00921133	0.128	HTATIP2_10553	HTATIP2	6.12508e-23	0.54	TAP1-r-Plus
CNTLN_54875	CNTLN	0.00889187	0.084	FCGR2C_9103	FCGR2C	0.000769574	0.194	FAM179A_165186	FAM179A	0.00621105	0.134	HTR3A_3359	HTR3A	1.12921e-11	0.395	TAP1-r-Plus
CNTN2_6900	CNTN2	0.00483148	0.09	FCGR3A_2214	FCGR3A	3.0976e-27	0.539	FAM18A_780776	TVP23A	0.000458615	0.167	HTR3B_9177	HTR3B	0.00724377	0.174	TAP1-r-Plus
CNTNAP3_79937	CNTNAP3	1.40692e-05	0.136	FCGR3B_2215	FCGR3B	7.06248e-05	0.225	FAM192A_80011	FAM192A	0.000233261	0.175	HTR7_3363	HTR7	0.000252121	0.229	TAP1-r-Plus
CNTNAP4_85445	CNTNAP4	0.0001078	0.122	FCHO1_23149	FCHO1	2.29828e-17	0.438	FAM196B_100131897	FAM196B	0.000185803	0.177	HTRA4_203100	HTRA4	6.17469e-10	0.364	TAP1-r-Plus
COBRA1_25920	NELFB	0.00967191	0.083	FCHSD1_89848	FCHSD1	8.29336e-10	0.331	FAM19A3_284467	FAM19A3	0.00134959	0.154	HVCN1_84329	HVCN1	2.49566e-06	0.287	TAP1-r-Plus
COCH_1690	COCH	1.59274e-11	0.207	FCHSD2_9873	FCHSD2	0.00229838	0.177	FAM20C_56975	FAM20C	0.00010956	0.183	IBSP_3381	IBSP	0.00761496	0.173	TAP1-r-Plus
COG4_25839	COG4	2.80901e-12	0.214	FCN1_2219	FCN1	6.51395e-12	0.365	FAM25A_643161	FAM25A	2.981e-07	0.237	ICAM1_3383	ICAM1	2.55904e-12	0.405	TAP1-r-Plus
COL11A2_1302	COL11A2	2.55414e-12	0.215	FCRL1_115350	FCRL1	2.86622e-06	0.261	FAM25B_100132929	FAM25BP	0.000156336	0.179	ICAM2_3384	ICAM2	4.20641e-05	0.254	TAP1-r-Plus
COL13A1_1305	COL13A1	2.76968e-05	0.132	FCRL2_79368	FCRL2	8.17678e-13	0.378	FAM26E_254228	FAM26E	0.000332258	0.171	ICAM3_3385	ICAM3	3.69016e-09	0.349	TAP1-r-Plus
COL19A1_1310	COL19A1	4.64546e-12	0.212	FCRL3_115352	FCRL3	6.15214e-21	0.478	FAM26F_441168	FAM26F	4.44991e-70	0.685	ICOS_29851	ICOS	8.24402e-44	0.7	TAP1-r-Plus
COL22A1_169044	COL22A1	3.28115e-14	0.232	FCRL4_83417	FCRL4	1.04946e-07	0.292	FAM32A_26017	FAM32A	2.22396e-05	0.199	ICT1_3396	ICT1	3.56697e-05	0.256	TAP1-r-Plus
COL23A1_91522	COL23A1	8.22048e-10	0.19	FCRL5_83416	FCRL5	2.82435e-21	0.481	FAM38A_9780	PIEZO1	9.17943e-07	0.228	IDH2_3418	IDH2	3.37626e-05	0.256	TAP1-r-Plus
COL29A1_256076	COL6A5	1.27322e-56	0.458	FCRL6_343413	FCRL6	4.35967e-12	0.368	FAM3C_10447	FAM3C	2.56314e-05	0.198	IDH3A_3419	IDH3A	4.58644e-07	0.305	TAP1-r-Plus
COL4A2_1284	COL4A2	0.00639931	0.088	FCRLA_84824	FCRLA	5.81659e-05	0.228	FAM40B_57464	STRIP2	5.06552e-05	0.191	IDH3G_3421	IDH3G	5.22302e-08	0.326	TAP1-r-Plus
COL4A3_1285	COL4A3	1.30633e-23	0.302	FEN1_2237	FEN1	0.000140271	0.217	FAM49A_81553	FAM49A	4.80316e-07	0.233	IDO1_3620	IDO1	8.04174e-51	0.737	TAP1-r-Plus
COL4A4_1286	COL4A4	2.13367e-31	0.347	FER1L4_80307	FER1L4	1.41732e-06	0.268	FAM49B_51571	FAM49B	2.1157e-08	0.257	IDO2_169355	IDO2	2.19474e-05	0.262	TAP1-r-Plus
COL6A6_131873	COL6A6	0.00015383	0.12	FERMT3_83706	FERMT3	1.0392e-24	0.516	FAM54A_113115	MTFR2	1.27576e-13	0.331	IER3IP1_51124	IER3IP1	3.87826e-08	0.329	TAP1-r-Plus
COL9A3_1299	COL9A3	8.57697e-08	0.166	FEZ1_9638	FEZ1	0.0015741	0.183	FAM55C_91775	NXPE3	4.12302e-05	0.193	IER3_8870	IER3	0.00040868	0.222	TAP1-r-Plus
COLEC11_78989	COLEC11	4.31152e-06	0.144	FFAR2_2867	FFAR2	0.00115136	0.188	FAM58A_92002	FAM58A	2.52843e-05	0.198	IER5_51278	IER5	0.00251276	0.193	TAP1-r-Plus
COMMD2_51122	COMMD2	6.27866e-07	0.155	FFAR3_2865	FFAR3	0.00357458	0.17	FAM64A_54478	FAM64A	5.54698e-07	0.232	IFFO1_25900	IFFO1	9.441e-08	0.32	TAP1-r-Plus
COMMD5_28991	COMMD5	0.00169844	0.1	FGD2_221472	FGD2	1.87411e-17	0.439	FAM65A_79567	FAM65A	1.26482e-06	0.225	IFI16_3428	IFI16	1.4105e-24	0.557	TAP1-r-Plus
COMMD8_54951	COMMD8	4.6839e-06	0.143	FGD3_89846	FGD3	2.32279e-16	0.426	FAM65B_9750	FAM65B	0.000912082	0.159	IFI27L1_122509	IFI27L1	2.88284e-07	0.309	TAP1-r-Plus
COMTD1_118881	COMTD1	0.000388252	0.112	FGF11_2256	FGF11	0.00249292	0.176	FAM65C_140876	FAM65C	2.2423e-05	0.199	IFI27_3429	IFI27	9.08793e-37	0.656	TAP1-r-Plus
COPB2_9276	COPB2	0.0039957	0.092	FGF14_2259	FGF14	0.00885567	0.155	FAM70A_55026	TMEM255A	3.84193e-07	0.235	IFI30_10437	IFI30	1.87447e-38	0.667	TAP1-r-Plus
COPE_11316	COPE	7.59893e-09	0.179	FGF5_2250	FGF5	3.72178e-06	0.258	FAM70B_348013	TMEM255B	0.00302009	0.144	IFI35_3430	IFI35	4.26233e-45	0.708	TAP1-r-Plus
COPG_22820	COPG1	8.82588e-05	0.124	FGFBP1_9982	FGFBP1	0.00736726	0.158	FAM72A_729533	FAM72A	7.2541e-08	0.248	IFI44L_10964	IFI44L	9.8766e-26	0.568	TAP1-r-Plus
COPS3_8533	COPS3	0.00130733	0.102	FGL2_10875	FGL2	1.64281e-15	0.415	FAM72B_653820	FAM72B	1.64815e-09	0.275	IFI44_10561	IFI44	3.15081e-27	0.581	TAP1-r-Plus
COPS7B_64708	COPS7B	1.2481e-07	0.164	FGR_2268	FGR	3.60807e-14	0.397	FAM72D_728833	FAM72D	1.03255e-08	0.262	IFI6_2537	IFI6	9.05748e-20	0.506	TAP1-r-Plus
COQ2_27235	COQ2	1.45194e-22	0.295	FHAD1_114827	FHAD1	0.00150172	0.184	FAM78A_286336	FAM78A	1.17572e-24	0.442	IFIH1_64135	IFIH1	2.39477e-48	0.725	TAP1-r-Plus
COQ3_51805	COQ3	1.03503e-14	0.236	FHDC1_85462	FHDC1	2.42432e-05	0.238	FAM7A3_89837	ULK4P3	5.58894e-06	0.212	IFIT1_3434	IFIT1	1.23515e-22	0.537	TAP1-r-Plus
COQ9_57017	COQ9	9.46624e-24	0.302	FHOD1_29109	FHOD1	8.25613e-05	0.223	FAM81A_145773	FAM81A	0.00898603	0.128	IFIT2_3433	IFIT2	2.3836e-30	0.608	TAP1-r-Plus
CORO1A_11151	CORO1A	5.7132e-93	0.568	FHOD3_80206	FHOD3	0.000210165	0.212	FAM83A_84985	FAM83A	0.000449201	0.167	IFIT3_3437	IFIT3	5.89667e-40	0.677	TAP1-r-Plus
CORO1C_23603	CORO1C	1.3727e-26	0.32	FIBCD1_84929	FIBCD1	0.000971197	0.19	FAM83B_222584	FAM83B	3.95023e-06	0.215	IFIT5_24138	IFIT5	3.45485e-20	0.511	TAP1-r-Plus
CORO7_79585	CORO7	9.91679e-11	0.199	FIBP_9158	FIBP	0.00235024	0.177	FAM83D_81610	FAM83D	4.83488e-05	0.191	IFITM1_8519	IFITM1	3.4757e-21	0.522	TAP1-r-Plus
COTL1_23406	COTL1	5.83535e-63	0.48	FKBP10_60681	FKBP10	0.00913646	0.154	FAM96A_84191	FAM96A	5.90448e-07	0.231	IFITM2_10581	IFITM2	0.00379419	0.186	TAP1-r-Plus
COX10_1352	COX10	0.00228466	0.097	FKBP15_23307	FKBP15	0.000125855	0.218	FANCA_2175	FANCA	3.01966e-06	0.217	IFITM3_10410	IFITM3	3.40349e-10	0.369	TAP1-r-Plus
COX19_90639	COX19	1.23712e-05	0.137	FKBP1A_2280	FKBP1A	9.36769e-07	0.272	FANCB_2187	FANCB	6.79742e-10	0.281	IFNAR2_3455	IFNAR2	1.56091e-06	0.292	TAP1-r-Plus
COX4I1_1327	COX4I1	5.68984e-14	0.23	FKBPL_63943	FKBPL	0.00223214	0.178	FANCC_2176	FANCC	1.11025e-05	0.206	IFNB1_3456	IFNB1	1.35334e-14	0.44	TAP1-r-Plus
COX4NB_10328	EMC8	4.54773e-30	0.34	FLI1_2313	FLI1	2.9945e-06	0.26	FANCD2_2177	FANCD2	1.76566e-08	0.258	IFNGR1_3459	IFNGR1	2.35947e-08	0.333	TAP1-r-Plus
COX5A_9377	COX5A	4.37979e-16	0.248	FLJ35024_401491	VLDLR-AS1	0.00739801	0.158	FANCG_2189	FANCG	5.60776e-11	0.297	IFNGR2_3460	IFNGR2	4.31762e-06	0.281	TAP1-r-Plus
COX5B_1329	COX5B	1.12437e-07	0.165	FLJ40330_645784	ANKRD36BP2	9.64062e-18	0.442	FANCI_55215	FANCI	2.63698e-08	0.255	IFNG_3458	IFNG	5.79838e-26	0.57	TAP1-r-Plus
COX6B1_1340	COX6B1	3.33488e-06	0.145	FLJ43663_378805	LINC-PINT	1.89151e-05	0.241	FANCL_55120	FANCL	2.90513e-06	0.218	IGFL1_374918	IGFL1	0.00481262	0.182	TAP1-r-Plus
COX7A2_1347	COX7A2	0.00527512	0.09	FLNA_2316	FLNA	1.60489e-05	0.242	FANCM_57697	FANCM	0.000106728	0.183	IGJ_3512	JCHAIN	1.31515e-22	0.537	TAP1-r-Plus
COX7B2_170712	COX7B2	0.000262365	0.115	FLOT1_10211	FLOT1	1.45416e-10	0.344	FAP_2191	FAP	1.51332e-07	0.242	IGSF21_84966	IGSF21	8.44829e-12	0.397	TAP1-r-Plus
COX7B_1349	COX7B	3.01615e-13	0.223	FLOT2_2319	FLOT2	5.32218e-09	0.317	FAR2_55711	FAR2	6.41573e-07	0.231	IGSF6_10261	IGSF6	1.28526e-19	0.504	TAP1-r-Plus
CPA2_1358	CPA2	4.67179e-10	0.192	FLT3LG_2323	FLT3LG	2.3198e-16	0.426	FASLG_356	FASLG	1.51064e-56	0.632	IKBKE_9641	IKBKE	3.73102e-12	0.403	TAP1-r-Plus
CPA4_51200	CPA4	2.6829e-14	0.233	FLT3_2322	FLT3	1.20702e-05	0.246	FAS_355	FAS	2.70618e-23	0.431	IKBKG_8517	IKBKG	5.92597e-09	0.345	TAP1-r-Plus
CPA5_93979	CPA5	1.7751e-09	0.186	FLYWCH1_84256	FLYWCH1	4.10685e-06	0.257	FATE1_89885	FATE1	7.19288e-05	0.187	IKZF1_10320	IKZF1	1.43844e-18	0.492	TAP1-r-Plus
CPLX3_594855	CPLX3	0.00559812	0.089	FLYWCH2_114984	FLYWCH2	0.0014601	0.184	FBL_2091	FBL	0.00521422	0.136	IKZF3_22806	IKZF3	1.48583e-07	0.316	TAP1-r-Plus
CPM_1368	CPM	0.000202341	0.117	FMN1_342184	FMN1	8.26241e-07	0.273	FBXL13_222235	FBXL13	2.48043e-05	0.198	IL10RA_3587	IL10RA	6.01862e-22	0.53	TAP1-r-Plus
CPNE1_8904	CPNE1	0.000250959	0.116	FMNL1_752	FMNL1	5.11986e-18	0.446	FBXO10_26267	FBXO10	0.000431972	0.168	IL10RB_3588	IL10RB	7.109e-05	0.247	TAP1-r-Plus
CPNE2_221184	CPNE2	9.67044e-14	0.228	FMNL2_114793	FMNL2	5.14226e-07	0.277	FBXO30_84085	FBXO30	0.00255402	0.146	IL10_3586	IL10	4.69797e-08	0.327	TAP1-r-Plus
CPNE5_57699	CPNE5	5.64897e-28	0.328	FMNL3_91010	FMNL3	1.61451e-06	0.266	FBXO32_114907	FBXO32	1.22517e-08	0.261	IL12A_3592	IL12A	3.88321e-07	0.306	TAP1-r-Plus
CPNE6_9362	CPNE6	0.00781731	0.086	FNBP1_23048	FNBP1	0.00390807	0.169	FBXO39_162517	FBXO39	8.67645e-13	0.321	IL12B_3593	IL12B	1.87566e-06	0.29	TAP1-r-Plus
CPNE8_144402	CPNE8	1.08767e-13	0.227	FNDC1_84624	FNDC1	0.00326388	0.172	FBXO43_286151	FBXO43	2.59013e-10	0.287	IL12RB1_3594	IL12RB1	1.9619e-38	0.667	TAP1-r-Plus
CPOX_1371	CPOX	2.10701e-08	0.174	FOLR2_2350	FOLR2	5.32747e-09	0.317	FBXO45_200933	FBXO45	6.13061e-08	0.249	IL12RB2_3595	IL12RB2	0.00405325	0.185	TAP1-r-Plus
CPSF1_29894	CPSF1	0.00037922	0.113	FOLR3_2352	FOLR3	0.00671228	0.16	FBXO5_26271	FBXO5	1.09147e-11	0.306	IL13RA1_3597	IL13RA1	3.67426e-08	0.329	TAP1-r-Plus
CPSF3_51692	CPSF3	1.23748e-09	0.188	FOSL1_8061	FOSL1	0.0079432	0.157	FBXO6_26270	FBXO6	8.59547e-26	0.452	IL13_3596	IL13	0.0057136	0.178	TAP1-r-Plus
CPSF4L_642843	CPSF4L	0.00101918	0.105	FOSL2_2355	FOSL2	3.74188e-05	0.233	FCAR_2204	FCAR	9.29886e-07	0.227	IL15RA_3601	IL15RA	7.40555e-45	0.706	TAP1-r-Plus
CPSF4_10898	CPSF4	1.5168e-11	0.207	FOXB1_27023	FOXB1	0.00958556	0.153	FCER1G_2207	FCER1G	1.7047e-35	0.521	IL15_3600	IL15	5.12253e-31	0.613	TAP1-r-Plus
CPVL_54504	CPVL	1.06393e-34	0.364	FOXD1_2297	FOXD1	2.35346e-07	0.285	FCER2_2208	FCER2	0.00131658	0.154	IL16_3603	IL16	1.17693e-09	0.359	TAP1-r-Plus
CPXCR1_53336	CPXCR1	0.00939642	0.084	FOXD2_2306	FOXD2	0.00803012	0.156	FCGR1A_2209	FCGR1A	6.96957e-38	0.536	IL17RA_23765	IL17RA	3.84787e-05	0.255	TAP1-r-Plus
CPXM2_119587	CPXM2	0.00463219	0.091	FOXD4L6_653404	FOXD4L6	0.000111464	0.22	FCGR1B_2210	FCGR1B	7.57725e-37	0.53	IL17RC_84818	IL17RC	0.00368344	0.187	TAP1-r-Plus
CP_1356	CP	9.97959e-20	0.275	FOXE3_2301	FOXE3	0.00269554	0.175	FCGR1C_100132417	FCGR1C	1.94097e-34	0.514	IL18BP_10068	IL18BP	1.24504e-30	0.61	TAP1-r-Plus
CR1L_1379	CR1L	2.7938e-85	0.548	FOXF2_2295	FOXF2	0.00464932	0.166	FCGR2A_2212	FCGR2A	5.22959e-13	0.324	IL18RAP_8807	IL18RAP	2.09225e-32	0.624	TAP1-r-Plus
CR1_1378	CR1	4.28238e-32	0.351	FOXK2_3607	FOXK2	0.00190146	0.18	FCGR2B_2213	FCGR2B	8.23246e-21	0.408	IL18_3606	IL18	1.16824e-10	0.377	TAP1-r-Plus
CR2_1380	CR2	9.72324e-28	0.327	FOXL1_2300	FOXL1	0.000489427	0.2	FCGR2C_9103	FCGR2C	3.64474e-19	0.393	IL1B_3553	IL1B	3.5589e-09	0.35	TAP1-r-Plus
CRABP1_1381	CRABP1	8.18707e-08	0.167	FOXM1_2305	FOXM1	0.000423954	0.202	FCGR3A_2214	FCGR3A	2.94035e-34	0.513	IL1RN_3557	IL1RN	3.3802e-15	0.448	TAP1-r-Plus
CREB3L3_84699	CREB3L3	1.6764e-27	0.325	FOXP3_50943	FOXP3	4.62098e-05	0.23	FCGR3B_2215	FCGR3B	1.24242e-05	0.205	IL20RA_53832	IL20RA	0.00403815	0.185	TAP1-r-Plus
CREG1_8804	CREG1	1.69035e-07	0.163	FPR1_2357	FPR1	4.44063e-18	0.446	FCHO1_23149	FCHO1	0.000133581	0.181	IL21R_50615	IL21R	1.34345e-28	0.593	TAP1-r-Plus
CRELD2_79174	CRELD2	6.61646e-18	0.262	FPR2_2358	FPR2	6.39869e-18	0.444	FCN1_2219	FCN1	1.99879e-05	0.2	IL22RA2_116379	IL22RA2	0.00260039	0.193	TAP1-r-Plus
CREM_1390	CREM	5.78979e-15	0.238	FPR3_2359	FPR3	1.26253e-12	0.376	FCRL1_115350	FCRL1	1.52255e-07	0.242	IL24_11009	IL24	0.00163865	0.2	TAP1-r-Plus
CRHR1_1394	CRHR1	0.00040029	0.112	FRMD5_84978	FRMD5	0.000467423	0.201	FCRL2_79368	FCRL2	7.84373e-10	0.28	IL27_246778	IL27	3.39303e-17	0.475	TAP1-r-Plus
CRISP2_7180	CRISP2	0.000399538	0.112	FRMD8_83786	FRMD8	0.00202374	0.179	FCRL3_115352	FCRL3	1.62222e-16	0.365	IL29_282618	IFNL1	5.17475e-12	0.4	TAP1-r-Plus
CRLF3_51379	CRLF3	1.4717e-15	0.243	FSCN1_6624	FSCN1	0.000608076	0.197	FCRL4_83417	FCRL4	5.28453e-12	0.311	IL2RA_3559	IL2RA	7.50046e-19	0.495	TAP1-r-Plus
CRP_1401	CRP	0.00718278	0.087	FSD1_79187	FSD1	5.67898e-05	0.228	FCRL5_83416	FCRL5	4.08539e-12	0.312	IL2RB_3560	IL2RB	1.34213e-37	0.661	TAP1-r-Plus
CRTAM_56253	CRTAM	6.01942e-87	0.552	FSIP1_161835	FSIP1	0.000669741	0.196	FCRL6_343413	FCRL6	7.67977e-15	0.346	IL2RG_3561	IL2RG	1.45654e-42	0.693	TAP1-r-Plus
CRTC2_200186	CRTC2	2.07513e-06	0.148	FSTL3_10272	FSTL3	0.00778618	0.157	FCRLA_84824	FCRLA	3.54951e-11	0.299	IL32_9235	IL32	3.25223e-10	0.369	TAP1-r-Plus
CRYAB_1410	CRYAB	1.10574e-05	0.138	FSTL4_23105	FSTL4	0.000297142	0.207	FCRLB_127943	FCRLB	7.84328e-12	0.308	IL3RA_3563	IL3RA	3.6168e-08	0.329	TAP1-r-Plus
CRYBB1_1414	CRYBB1	1.57707e-05	0.136	FTH1_2495	FTH1	0.00446777	0.166	FEN1_2237	FEN1	4.21504e-08	0.252	IL4I1_259307	IL4I1	3.01737e-30	0.607	TAP1-r-Plus
CRYBB2_1415	CRYBB2	0.000819291	0.106	FTSJ1_24140	FTSJ1	2.80931e-09	0.322	FER1L4_80307	FER1L4	2.59837e-07	0.238	IL4R_3566	IL4R	6.41038e-11	0.382	TAP1-r-Plus
CRYBB3_1417	CRYBB3	0.000837981	0.106	FTSJD2_23070	CMTR1	0.0053173	0.164	FERMT3_83706	FERMT3	3.07524e-32	0.5	IL6R_3570	IL6R	4.14759e-09	0.348	TAP1-r-Plus
CRYBG3_131544	CRYBG3	0.00539662	0.089	FUBP1_8880	FUBP1	7.51039e-05	0.225	FEZ2_9637	FEZ2	2.63135e-06	0.219	IL6_3569	IL6	0.0087085	0.17	TAP1-r-Plus
CSAG1_158511	CSAG1	1.06e-13	0.228	FUNDC1_139341	FUNDC1	0.000311115	0.206	FFAR3_2865	FFAR3	9.5096e-06	0.207	IL7R_3575	IL7R	2.18231e-11	0.39	TAP1-r-Plus
CSAG2_728461	CSAG2	2.68149e-25	0.312	FUNDC2_65991	FUNDC2	8.89396e-06	0.249	FGD2_221472	FGD2	1.81452e-19	0.396	IL7_3574	IL7	5.65664e-17	0.472	TAP1-r-Plus
CSAG3_389903	CSAG3	6.09361e-55	0.452	FUS_2521	FUS	0.00146786	0.184	FGD3_89846	FGD3	4.71313e-16	0.36	IL8_3576	CXCL8	0.00320142	0.189	TAP1-r-Plus
CSDAP1_440359	YBX3P1	1.46235e-11	0.208	FUT4_2526	FUT4	0.00190309	0.18	FGF2_2247	FGF2	4.78522e-06	0.213	IL9R_3581	IL9R	2.77984e-10	0.37	TAP1-r-Plus
CSDA_8531	YBX3	7.30475e-13	0.22	FUT7_2529	FUT7	8.94721e-12	0.363	FGF5_2250	FGF5	1.3748e-05	0.204	ILDR1_286676	ILDR1	2.36463e-05	0.261	TAP1-r-Plus
CSE1L_1434	CSE1L	2.81792e-05	0.132	FUT8_2530	FUT8	1.70052e-10	0.343	FGFBP1_9982	FGFBP1	3.79692e-07	0.235	IMPA2_3613	IMPA2	0.000689339	0.214	TAP1-r-Plus
CSF1R_1436	CSF1R	2.7423e-33	0.357	FXYD3_5349	FXYD3	0.000233045	0.21	FGFR1OP2_26127	FGFR1OP2	2.24913e-09	0.273	INGX_27160	INGX	0.00232736	0.195	TAP1-r-Plus
CSF1_1435	CSF1	1.03916e-20	0.282	FXYD5_53827	FXYD5	2.64111e-09	0.322	FGFR1OP_11116	FGFR1OP	9.6694e-05	0.184	INPP1_3628	INPP1	6.81224e-05	0.247	TAP1-r-Plus
CSF2RA_1438	CSF2RA	5.15445e-46	0.416	FYB_2533	FYB	7.528e-24	0.507	FGL2_10875	FGL2	1.41663e-27	0.466	INPP4B_8821	INPP4B	1.67302e-09	0.356	TAP1-r-Plus
CSF2RB_1439	CSF2RB	4.0335e-62	0.477	FZD1_8321	FZD1	0.00481587	0.165	FGR_2268	FGR	2.15992e-17	0.375	INPP5D_3635	INPP5D	6.50141e-16	0.458	TAP1-r-Plus
CSF2_1437	CSF2	3.35078e-34	0.362	FZD2_2535	FZD2	3.06799e-09	0.321	FHAD1_114827	FHAD1	7.86555e-05	0.186	INPP5K_51763	INPP5K	0.00670816	0.175	TAP1-r-Plus
CSGALNACT1_55790	CSGALNACT1	0.00543375	0.089	FZD6_8323	FZD6	0.000506525	0.2	FHL2_2274	FHL2	3.72301e-05	0.194	INSIG1_3638	INSIG1	2.10405e-05	0.262	TAP1-r-Plus
CSK_1445	CSK	4.94017e-53	0.444	FZD7_8324	FZD7	0.00134945	0.186	FHL3_2275	FHL3	1.42676e-05	0.203	INTS12_57117	INTS12	0.000537447	0.218	TAP1-r-Plus
CSN3_1448	CSN3	0.00094592	0.105	G6PC3_92579	G6PC3	5.41595e-08	0.297	FHOD3_80206	FHOD3	0.000238268	0.175	IQGAP1_8826	IQGAP1	1.56144e-08	0.337	TAP1-r-Plus
CSNK1G2_1455	CSNK1G2	1.42249e-05	0.136	G6PD_2539	G6PD	4.42506e-11	0.352	FIBCD1_84929	FIBCD1	0.000943637	0.158	IRAK1_3654	IRAK1	2.4678e-10	0.371	TAP1-r-Plus
CSNK2A2_1459	CSNK2A2	3.03659e-15	0.241	GAB3_139716	GAB3	2.54742e-15	0.413	FIGNL1_63979	FIGNL1	0.000346231	0.17	IRAK2_3656	IRAK2	2.23378e-09	0.354	TAP1-r-Plus
CSNK2B_1460	CSNK2B	1.76919e-13	0.226	GABRP_2568	GABRP	0.00835141	0.156	FJX1_24147	FJX1	0.00382761	0.14	IRAK3_11213	IRAK3	0.00438758	0.183	TAP1-r-Plus
CSRP2_1466	CSRP2	7.61358e-19	0.269	GABRR3_200959	GABRR3	0.00147477	0.184	FKBP15_23307	FKBP15	1.07576e-12	0.32	IRF1_3659	IRF1	1.15802e-52	0.746	TAP1-r-Plus
CST7_8530	CST7	2.75901e-88	0.556	GAD1_2571	GAD1	9.67383e-09	0.312	FKBP5_2289	FKBP5	8.09594e-07	0.229	IRF2_3660	IRF2	1.80257e-15	0.452	TAP1-r-Plus
CSTA_1475	CSTA	1.1969e-22	0.295	GAGE12D_100132399	GAGE12D	0.000233018	0.21	FKTN_2218	FKTN	0.004622	0.138	IRF3_3661	IRF3	0.00361989	0.187	TAP1-r-Plus
CSTB_1476	CSTB	1.15968e-31	0.349	GAGE12J_729396	GAGE12J	5.21592e-05	0.229	FLI1_2313	FLI1	4.22555e-09	0.268	IRF4_3662	IRF4	8.31184e-24	0.549	TAP1-r-Plus
CSTF3_1479	CSTF3	0.00083336	0.106	GAGE1_2543	GAGE1	0.000421289	0.202	FLJ36031_168455	CCDC71L	4.31604e-17	0.371	IRF5_3663	IRF5	1.61811e-09	0.356	TAP1-r-Plus
CT45A1_541466	CT45A1	0.00118206	0.103	GAGE2A_729447	GAGE2A	0.000338089	0.205	FLJ40330_645784	ANKRD36BP2	1.64582e-07	0.241	IRF7_3665	IRF7	1.37542e-22	0.537	TAP1-r-Plus
CT45A5_441521	CT45A5	0.000729237	0.107	GAGE2B_645037	GAGE2B	0.00149438	0.184	FLJ41941_100192420	FLJ41941	0.00990381	0.127	IRF8_3394	IRF8	1.19019e-15	0.454	TAP1-r-Plus
CTAG1B_1485	CTAG1B	0.000522397	0.11	GAGE2C_2574	GAGE2C	0.00519028	0.164	FLNA_2316	FLNA	0.00228566	0.147	IRF9_10379	IRF9	1.7335e-25	0.565	TAP1-r-Plus
CTAG2_30848	CTAG2	0.00471411	0.091	GAGE2D_729408	GAGE2D	0.000881487	0.192	FLNC_2318	FLNC	0.00443406	0.138	IRX3_79191	IRX3	0.0023579	0.194	TAP1-r-Plus
CTCFL_140690	CTCFL	5.83881e-07	0.156	GAGE2E_26749	GAGE2E	0.00922049	0.154	FLT3LG_2323	FLT3LG	4.13084e-29	0.477	ISCA1P1_389293	ISCA1P1	0.00537226	0.18	TAP1-r-Plus
CTDP1_9150	CTDP1	2.33291e-05	0.133	GAGE4_2576	GAGE4	2.86956e-05	0.236	FLT3_2322	FLT3	2.34454e-09	0.272	ISG15_9636	ISG15	1.47558e-32	0.625	TAP1-r-Plus
CTHRC1_115908	CTHRC1	0.000453272	0.111	GAL3ST4_79690	GAL3ST4	1.71896e-08	0.307	FLVCR2_55640	FLVCR2	2.50459e-05	0.198	ISG20_3669	ISG20	2.10118e-35	0.646	TAP1-r-Plus
CTLA4_1493	CTLA4	3.80748e-146	0.678	GALNT10_55568	GALNT10	4.04022e-07	0.28	FMNL1_752	FMNL1	1.61718e-22	0.424	ISOC2_79763	ISOC2	0.00321092	0.189	TAP1-r-Plus
CTNNBL1_56259	CTNNBL1	3.58798e-12	0.213	GALNT5_11227	GALNT5	6.78382e-05	0.226	FMNL3_91010	FMNL3	2.71653e-08	0.255	ITGA4_3676	ITGA4	1.78788e-13	0.423	TAP1-r-Plus
CTPS_1503	CTPS1	1.74082e-30	0.342	GALNT6_11226	GALNT6	2.84456e-09	0.322	FMO1_2326	FMO1	9.71074e-11	0.293	ITGA5_3678	ITGA5	0.00673576	0.175	TAP1-r-Plus
CTRC_11330	CTRC	0.0047572	0.091	GALNT7_51809	GALNT7	6.33694e-05	0.227	FN1_2335	FN1	0.00375212	0.141	ITGAD_3681	ITGAD	2.9028e-07	0.309	TAP1-r-Plus
CTRL_1506	CTRL	1.25471e-56	0.458	GALNTL4_374378	GALNT18	0.00252734	0.176	FNBP1_23048	FNBP1	3.25487e-16	0.362	ITGAL_3683	ITGAL	7.85826e-32	0.62	TAP1-r-Plus
CTSA_5476	CTSA	1.42001e-18	0.267	GAP43_2596	GAP43	0.000807012	0.193	FNDC3B_64778	FNDC3B	0.00413069	0.139	ITGAM_3684	ITGAM	8.33975e-14	0.428	TAP1-r-Plus
CTSB_1508	CTSB	4.61613e-26	0.317	GAPDH_2597	GAPDH	0.00964205	0.153	FOLR2_2350	FOLR2	1.21308e-07	0.244	ITGAV_3685	ITGAV	0.00248535	0.193	TAP1-r-Plus
CTSC_1075	CTSC	5.27643e-102	0.59	GAPT_202309	GAPT	1.3722e-07	0.289	FOSL1_8061	FOSL1	1.73044e-15	0.354	ITGAX_3687	ITGAX	1.02624e-18	0.493	TAP1-r-Plus
CTSD_1509	CTSD	2.96645e-12	0.214	GAR1_54433	GAR1	0.00196686	0.18	FOSL2_2355	FOSL2	0.000301607	0.172	ITGB2_3689	ITGB2	2.0975e-17	0.477	TAP1-r-Plus
CTSE_1510	CTSE	8.20255e-08	0.167	GARS_2617	GARS	0.00673089	0.16	FOXC1_2296	FOXC1	9.27153e-05	0.185	ITGB6_3694	ITGB6	4.77125e-07	0.304	TAP1-r-Plus
CTSH_1512	CTSH	5.55674e-17	0.255	GAS7_8522	GAS7	7.82995e-10	0.332	FOXD1_2297	FOXD1	0.00039477	0.169	ITGB7_3695	ITGB7	5.89984e-22	0.53	TAP1-r-Plus
CTSL1_1514	CTSL	1.16615e-60	0.472	GATA3_2625	GATA3	1.07115e-15	0.417	FOXD3_27022	FOXD3	0.00376984	0.141	ITK_3702	ITK	1.32878e-34	0.641	TAP1-r-Plus
CTSL2_1515	CTSV	2.55809e-18	0.265	GATS_352954	GATS	0.00174445	0.182	FOXM1_2305	FOXM1	7.17625e-09	0.265	ITPRIPL2_162073	ITPRIPL2	0.00407351	0.185	TAP1-r-Plus
CTSS_1520	CTSS	1.12362e-109	0.607	GBAS_2631	GBAS	2.30462e-05	0.238	FOXN2_3344	FOXN2	9.90077e-09	0.262	JAK1_3716	JAK1	0.00151777	0.202	TAP1-r-Plus
CTSW_1521	CTSW	6.39374e-88	0.555	GBGT1_26301	GBGT1	2.58445e-11	0.356	FOXP3_50943	FOXP3	3.75852e-34	0.512	JAK2_3717	JAK2	7.42696e-21	0.518	TAP1-r-Plus
CTSZ_1522	CTSZ	1.15332e-36	0.374	GBP1_2633	GBP1	1.04332e-21	0.486	FPGT_8790	FPGT	0.00316805	0.143	JAK3_3718	JAK3	0.000798696	0.212	TAP1-r-Plus
CTTNBP2NL_55917	CTTNBP2NL	0.00113838	0.104	GBP2_2634	GBP2	1.5376e-25	0.524	FPR1_2357	FPR1	1.16916e-18	0.388	JAKMIP1_152789	JAKMIP1	1.25718e-07	0.317	TAP1-r-Plus
CTU1_90353	CTU1	1.23552e-05	0.137	GBP3_2635	GBP3	5.50689e-11	0.351	FPR2_2358	FPR2	1.4886e-16	0.366	JMJD6_23210	JMJD6	0.00916313	0.169	TAP1-r-Plus
CTU2_348180	CTU2	7.74616e-23	0.297	GBP4_115361	GBP4	3.38831e-30	0.564	FPR3_2359	FPR3	1.48349e-29	0.481	JOSD2_126119	JOSD2	0.00489771	0.181	TAP1-r-Plus
CUL1_8454	CUL1	7.61579e-07	0.154	GBP5_115362	GBP5	9.77857e-44	0.654	FRG1_2483	FRG1	1.29486e-06	0.225	JSRP1_126306	JSRP1	0.00389387	0.186	TAP1-r-Plus
CUL2_8453	CUL2	0.000129324	0.121	GBP6_163351	GBP6	9.16609e-18	0.443	FRMD3_257019	FRMD3	0.000264225	0.173	JTB_10899	JTB	0.000137125	0.238	TAP1-r-Plus
CUTC_51076	CUTC	5.47748e-07	0.156	GCA_25801	GCA	4.342e-07	0.279	FRMD5_84978	FRMD5	2.86578e-08	0.255	KANK1_23189	KANK1	0.000838912	0.211	TAP1-r-Plus
CUZD1_50624	CUZD1	1.20843e-07	0.165	GCET2_257144	GCSAM	6.29414e-20	0.467	FRMD6_122786	FRMD6	8.83161e-10	0.279	KARS_3735	KARS	0.00113378	0.206	TAP1-r-Plus
CWC15_51503	CWC15	1.05622e-10	0.199	GCNT1_2650	GCNT1	3.14066e-09	0.321	FRRS1_391059	FRRS1	1.53476e-10	0.29	KAT2B_8850	KAT2B	1.458e-08	0.337	TAP1-r-Plus
CWC22_57703	CWC22	1.52318e-06	0.15	GCNT3_9245	GCNT3	3.99313e-08	0.3	FRYL_285527	FRYL	0.00443833	0.138	KBTBD8_84541	KBTBD8	0.000149342	0.237	TAP1-r-Plus
CWH43_80157	CWH43	7.25253e-06	0.141	GCOM1_145781	GCOM1	0.00586813	0.162	FSCN1_6624	FSCN1	3.59934e-09	0.269	KCNA3_3738	KCNA3	1.69962e-14	0.438	TAP1-r-Plus
CX3CL1_6376	CX3CL1	4.8832e-21	0.284	GDE1_51573	GDE1	0.001045	0.189	FSD1L_83856	FSD1L	0.0010939	0.157	KCNAB2_8514	KCNAB2	2.11563e-05	0.262	TAP1-r-Plus
CXCL10_3627	CXCL10	1.93776e-233	0.791	GDI1_2664	GDI1	2.1365e-05	0.239	FSD1_79187	FSD1	3.94278e-14	0.338	KCND2_3751	KCND2	1.2042e-06	0.295	TAP1-r-Plus
CXCL11_6373	CXCL11	7.61072e-205	0.76	GFI1_2672	GFI1	1.41222e-15	0.416	FTL_2512	FTL	0.00147062	0.153	KCNJ2_3759	KCNJ2	0.00137446	0.203	TAP1-r-Plus
CXCL13_10563	CXCL13	3.23904e-69	0.501	GFPT2_9945	GFPT2	5.46519e-06	0.254	FTSJ1_24140	FTSJ1	1.28292e-05	0.204	KCNK13_56659	KCNK13	0.00289628	0.191	TAP1-r-Plus
CXCL16_58191	CXCL16	9.92352e-49	0.427	GGN_199720	GGN	0.0022806	0.178	FTSJD1_55783	CMTR2	0.00627643	0.133	KCNK15_60598	KCNK15	9.27998e-05	0.243	TAP1-r-Plus
CXCL17_284340	CXCL17	5.29644e-05	0.127	GGTA1_2681	GGTA1P	6.42955e-09	0.315	FTSJD2_23070	CMTR1	2.728e-08	0.255	KCNK6_9424	KCNK6	7.92642e-07	0.299	TAP1-r-Plus
CXCL1_2919	CXCL1	5.44048e-32	0.35	GHRL_51738	GHRL	0.000391935	0.203	FUCA2_2519	FUCA2	5.75982e-11	0.296	KCNMB1_3779	KCNMB1	4.33609e-10	0.367	TAP1-r-Plus
CXCL2_2920	CXCL2	4.97671e-10	0.192	GIMAP1_170575	GIMAP1	1.54256e-08	0.308	FUT4_2526	FUT4	0.000684955	0.162	KDM4C_23081	KDM4C	0.00557425	0.179	TAP1-r-Plus
CXCL3_2921	CXCL3	1.10235e-22	0.296	GIMAP2_26157	GIMAP2	7.34688e-08	0.295	FUT7_2529	FUT7	1.422e-23	0.433	KIAA0020_9933	KIAA0020	1.80329e-05	0.264	TAP1-r-Plus
CXCL5_6374	CXCL5	1.3793e-29	0.337	GIMAP4_55303	GIMAP4	1.64857e-16	0.428	FXYD5_53827	FXYD5	1.69569e-11	0.304	KIAA0040_9674	KIAA0040	0.00277986	0.191	TAP1-r-Plus
CXCL6_6372	CXCL6	1.7131e-13	0.226	GIMAP5_55340	GIMAP5	4.57877e-08	0.299	FXYD7_53822	FXYD7	0.000266332	0.173	KIAA0101_9768	KIAA0101	0.00239645	0.194	TAP1-r-Plus
CXCL9_4283	CXCL9	3.24727e-122	0.634	GIMAP6_474344	GIMAP6	1.87031e-06	0.265	FYB_2533	FYB	5.028e-41	0.555	KIAA0125_9834	KIAA0125	0.00591341	0.178	TAP1-r-Plus
CXCR2P1_3580	CXCR2P1	4.78734e-188	0.74	GIMAP7_168537	GIMAP7	0.000106212	0.22	FYN_2534	FYN	5.48686e-06	0.212	KIAA0247_9766	SUSD6	4.42823e-07	0.305	TAP1-r-Plus
CXCR2_3579	CXCR2	1.2332e-06	0.151	GIMAP8_155038	GIMAP8	0.00773084	0.157	FYTTD1_84248	FYTTD1	2.14167e-06	0.22	KIAA0368_23392	KIAA0368	0.00372774	0.186	TAP1-r-Plus
CXCR3_2833	CXCR3	1.7633e-112	0.613	GINS1_9837	GINS1	0.00225292	0.178	FZD2_2535	FZD2	0.0035271	0.142	KIAA0494_9813	EFCAB14	1.3204e-06	0.294	TAP1-r-Plus
CXCR4_7852	CXCR4	4.07405e-21	0.285	GINS2_51659	GINS2	0.00029646	0.207	G0S2_50486	G0S2	5.35136e-12	0.311	KIAA0513_9764	KIAA0513	0.00873203	0.17	TAP1-r-Plus
CXCR5_643	CXCR5	1.36895e-61	0.475	GINS3_64785	GINS3	8.91705e-06	0.249	G3BP1_10146	G3BP1	2.95154e-05	0.196	KIAA0748_9840	TESPA1	2.30636e-28	0.591	TAP1-r-Plus
CXCR6_10663	CXCR6	3.46107e-126	0.642	GIPR_2696	GIPR	7.03134e-06	0.251	GAB3_139716	GAB3	1.73926e-12	0.317	KIAA1244_57221	ARFGEF3	0.00273945	0.192	TAP1-r-Plus
CXorf21_80231	CXorf21	1.24045e-54	0.45	GIT1_28964	GIT1	9.4958e-08	0.293	GABRP_2568	GABRP	0.000392366	0.169	KIAA1671_85379	KIAA1671	0.00505894	0.181	TAP1-r-Plus
CXorf26_51260	PBDC1	1.75145e-05	0.135	GIT2_9815	GIT2	6.69264e-05	0.226	GAD1_2571	GAD1	0.0059201	0.134	KIAA1949_170954	PPP1R18	7.27967e-05	0.246	TAP1-r-Plus
CXorf30_645090	CFAP47	0.00240979	0.097	GIYD2_79008	SLX1B	0.00634242	0.161	GADD45A_1647	GADD45A	2.90294e-06	0.218	KIR2DL1_3802	KIR2DL1	0.00609429	0.177	TAP1-r-Plus
CXorf38_159013	CXorf38	1.28473e-12	0.218	GJA3_2700	GJA3	3.31489e-05	0.234	GADD45GIP1_90480	GADD45GIP1	0.00193155	0.15	KIR2DL3_3804	KIR2DL3	0.000421273	0.222	TAP1-r-Plus
CXorf42_158801	NKAPP1	0.000652445	0.108	GJD3_125111	GJD3	0.00290447	0.174	GAL3ST4_79690	GAL3ST4	4.91913e-15	0.348	KIR2DL4_3805	KIR2DL4	5.86721e-27	0.579	TAP1-r-Plus
CXorf49B_100132994	CXorf49B	3.82432e-21	0.285	GLA_2717	GLA	7.26771e-07	0.274	GALC_2581	GALC	0.000137672	0.181	KIR2DS4_3809	KIR2DS4	0.000180418	0.234	TAP1-r-Plus
CXorf61_203413	CT83	2.11418e-19	0.273	GLDN_342035	GLDN	0.00481976	0.165	GALNT3_2591	GALNT3	2.02076e-06	0.221	KIR3DL1_3811	KIR3DL1	5.70081e-06	0.278	TAP1-r-Plus
CXorf64_100130613	PRR32	0.00736091	0.086	GLG1_2734	GLG1	0.00484795	0.165	GAL_51083	GAL	0.00777567	0.13	KIR3DL2_3812	KIR3DL2	0.000872132	0.211	TAP1-r-Plus
CXorf65_158830	CXorf65	2.36661e-42	0.4	GLI2_2736	GLI2	0.00135282	0.186	GAP43_2596	GAP43	0.00996512	0.127	KIR3DX1_90011	KIR3DX1	0.00133688	0.204	TAP1-r-Plus
CYB5B_80777	CYB5B	3.47524e-07	0.159	GLIPR1_11010	GLIPR1	8.72654e-13	0.378	GAPDH_2597	GAPDH	4.31841e-07	0.234	KLF9_687	KLF9	0.000183147	0.234	TAP1-r-Plus
CYB5R2_51700	CYB5R2	9.49546e-09	0.178	GLIPR2_152007	GLIPR2	1.5054e-15	0.415	GAPT_202309	GAPT	3.69335e-05	0.194	KLHDC7B_113730	KLHDC7B	1.07325e-25	0.567	TAP1-r-Plus
CYB5R3_1727	CYB5R3	0.00476432	0.091	GLRX_2745	GLRX	0.00365364	0.17	GART_2618	GART	6.64297e-05	0.188	KLHL38_340359	KLHL38	0.00488965	0.181	TAP1-r-Plus
CYB5R4_51167	CYB5R4	1.90335e-06	0.149	GLT25D1_79709	COLGALT1	3.27398e-05	0.234	GAS1_2619	GAS1	0.0022402	0.148	KLHL6_89857	KLHL6	5.52131e-16	0.459	TAP1-r-Plus
CYBASC3_220002	CYB561A3	4.46749e-21	0.285	GLTP_51228	GLTP	5.50624e-07	0.277	GAS2L3_283431	GAS2L3	2.89446e-06	0.218	KLK10_5655	KLK10	2.44941e-07	0.311	TAP1-r-Plus
CYBA_1535	CYBA	5.09239e-44	0.408	GM2A_2760	GM2A	4.72896e-11	0.352	GAS7_8522	GAS7	2.06903e-05	0.2	KLK11_11012	KLK11	0.000443006	0.221	TAP1-r-Plus
CYBB_1536	CYBB	1.18975e-64	0.486	GMDS_2762	GMDS	0.00027359	0.208	GAST_2520	GAST	0.0035616	0.141	KLK13_26085	KLK13	0.00190785	0.198	TAP1-r-Plus
CYC1_1537	CYC1	5.02572e-10	0.192	GMEB1_10691	GMEB1	0.000902605	0.192	GATA3_2625	GATA3	3.36498e-20	0.403	KLK14_43847	KLK14	0.000332151	0.225	TAP1-r-Plus
CYCS_54205	CYCS	1.42301e-12	0.217	GMFG_9535	GMFG	1.49261e-15	0.416	GATC_283459	GATC	0.00118595	0.156	KLK7_5650	KLK7	2.26319e-08	0.333	TAP1-r-Plus
CYLD_1540	CYLD	4.26883e-29	0.334	GMIP_51291	GMIP	2.82256e-21	0.481	GATM_2628	GATM	0.000750971	0.161	KLK8_11202	KLK8	1.3101e-07	0.317	TAP1-r-Plus
CYP11A1_1583	CYP11A1	0.000110097	0.122	GNA12_2768	GNA12	0.00209661	0.179	GBA_2629	GBA	0.00531118	0.136	KLRB1_3820	KLRB1	5.59269e-22	0.53	TAP1-r-Plus
CYP19A1_1588	CYP19A1	0.00359887	0.093	GNA13_10672	GNA13	0.00413604	0.168	GBE1_2632	GBE1	9.33398e-06	0.207	KLRC1_3821	KLRC1	7.17983e-18	0.483	TAP1-r-Plus
CYP1B1_1545	CYP1B1	4.12878e-11	0.203	GNA15_2769	GNA15	1.63434e-20	0.473	GBP1_2633	GBP1	9.65163e-132	0.835	KLRC2_3822	KLRC2	1.27738e-06	0.294	TAP1-r-Plus
CYP24A1_1591	CYP24A1	0.0088732	0.084	GNAI2_2771	GNAI2	0.00340705	0.171	GBP2_2634	GBP2	8.79188e-71	0.687	KLRC3_3823	KLRC3	6.73064e-15	0.444	TAP1-r-Plus
CYP26B1_56603	CYP26B1	9.59228e-07	0.153	GNAI3_2773	GNAI3	0.00230684	0.177	GBP3_2635	GBP3	1.36298e-17	0.377	KLRC4_8302	KLRC4	3.16134e-08	0.33	TAP1-r-Plus
CYP27A1_1593	CYP27A1	8.76526e-13	0.219	GNB1_2782	GNB1	0.000124872	0.218	GBP4_115361	GBP4	1.96464e-84	0.731	KLRD1_3824	KLRD1	1.89483e-19	0.502	TAP1-r-Plus
CYP27B1_1594	CYP27B1	1.06529e-15	0.245	GNB3_2784	GNB3	1.08078e-07	0.291	GBP5_115362	GBP5	1.18179e-76	0.707	KLRK1_22914	KLRK1	3.98196e-33	0.63	TAP1-r-Plus
CYP27C1_339761	CYP27C1	1.98528e-14	0.234	GNB4_59345	GNB4	5.26428e-08	0.298	GBP6_163351	GBP6	8.85574e-23	0.426	KMO_8564	KMO	3.7497e-14	0.433	TAP1-r-Plus
CYP2C18_1562	CYP2C18	1.92055e-09	0.186	GNG2_54331	GNG2	2.29572e-14	0.4	GBP7_388646	GBP7	2.38979e-21	0.413	KPNA2_3838	KPNA2	0.00160579	0.201	TAP1-r-Plus
CYP2D6_1565	CYP2D6	2.08852e-05	0.134	GNG5_2787	GNG5	0.000647823	0.196	GCA_25801	GCA	5.14974e-05	0.191	KRT14_3861	KRT14	0.00380843	0.186	TAP1-r-Plus
CYP2D7P1_1564	CYP2D7	0.000552257	0.11	GNGT2_2793	GNGT2	1.91696e-24	0.513	GCET2_257144	GCSAM	0.000672908	0.163	KRT16_3868	KRT16	1.42626e-06	0.293	TAP1-r-Plus
CYP2S1_29785	CYP2S1	2.12794e-12	0.216	GNL1_2794	GNL1	0.000125926	0.218	GCH1_2643	GCH1	3.77278e-15	0.35	KRT23_25984	KRT23	2.41008e-07	0.311	TAP1-r-Plus
CYP39A1_51302	CYP39A1	1.20206e-13	0.227	GNL2_29889	GNL2	0.00665356	0.16	GCM1_8521	GCM1	0.000727964	0.162	KRT39_390792	KRT39	4.50462e-06	0.28	TAP1-r-Plus
CYP7B1_9420	CYP7B1	1.87946e-09	0.186	GNLY_10578	GNLY	3.13535e-14	0.398	GDA_9615	GDA	0.000319399	0.171	KRT6A_3853	KRT6A	0.000307879	0.227	TAP1-r-Plus
CYP8B1_1582	CYP8B1	0.000112178	0.122	GNPDA1_10007	GNPDA1	6.44529e-11	0.35	GDI2_2665	GDI2	1.06519e-05	0.206	KRT7_3855	KRT7	0.00374372	0.186	TAP1-r-Plus
CYSLTR1_10800	CYSLTR1	0.0045791	0.091	GNPTAB_79158	GNPTAB	1.85695e-05	0.241	GEN1_348654	GEN1	0.000368637	0.17	KRT86_3892	KRT86	0.00196618	0.197	TAP1-r-Plus
CYSLTR2_57105	CYSLTR2	1.57563e-16	0.251	GNS_2799	GNS	0.0002606	0.209	GFI1_2672	GFI1	6.82051e-43	0.565	KRTCAP2_200185	KRTCAP2	0.00179417	0.199	TAP1-r-Plus
CYTH1_9267	CYTH1	1.1951e-38	0.384	GOLGA7B_401647	GOLGA7B	0.00564352	0.163	GFPT2_9945	GFPT2	8.44823e-16	0.357	KRTCAP3_200634	KRTCAP3	2.56747e-06	0.286	TAP1-r-Plus
CYTH4_27128	CYTH4	4.16697e-66	0.491	GOLGA8C_729786	GOLGA8CP	0.00357115	0.17	GGH_8836	GGH	9.9175e-10	0.278	KTI12_112970	KTI12	0.000381674	0.223	TAP1-r-Plus
CYTIP_9595	CYTIP	1.39157e-80	0.535	GOLM1_51280	GOLM1	2.5669e-06	0.262	GGTA1_2681	GGTA1P	5.35272e-08	0.25	KYNU_8942	KYNU	4.91426e-22	0.531	TAP1-r-Plus
CYTSB_92521	SPECC1	0.000242724	0.116	GP1BA_2811	GP1BA	7.21982e-08	0.295	GHRL_51738	GHRL	3.19258e-05	0.196	L3MBTL2_83746	L3MBTL2	0.00645101	0.176	TAP1-r-Plus
DAGLB_221955	DAGLB	0.000670111	0.108	GPA33_10223	GPA33	1.78707e-05	0.241	GIMAP1_170575	GIMAP1	1.15551e-20	0.407	L3MBTL4_91133	L3MBTL4	0.00122742	0.205	TAP1-r-Plus
DAP3_7818	DAP3	0.00102628	0.104	GPBAR1_151306	GPBAR1	6.45206e-07	0.275	GIMAP2_26157	GIMAP2	2.2169e-34	0.514	LACTB2_51110	LACTB2	0.0046273	0.182	TAP1-r-Plus
DAPK1_1612	DAPK1	1.15513e-36	0.374	GPC4_2239	GPC4	0.00190256	0.18	GIMAP4_55303	GIMAP4	1.53721e-35	0.521	LACTB_114294	LACTB	6.98598e-24	0.55	TAP1-r-Plus
DAPK2_23604	DAPK2	0.001896	0.099	GPD1L_23171	GPD1L	0.00113083	0.188	GIMAP5_55340	GIMAP5	7.48846e-42	0.559	LAG3_3902	LAG3	2.24933e-37	0.66	TAP1-r-Plus
DAPP1_27071	DAPP1	2.13117e-62	0.478	GPD2_2820	GPD2	1.17205e-07	0.291	GIMAP6_474344	GIMAP6	6.22257e-21	0.409	LAGE3_8270	LAGE3	0.000390982	0.223	TAP1-r-Plus
DAP_1611	DAP	8.61571e-05	0.124	GPI_2821	GPI	0.00655865	0.16	GIMAP7_168537	GIMAP7	3.11706e-24	0.439	LAIR1_3903	LAIR1	2.47158e-21	0.523	TAP1-r-Plus
DAXX_1616	DAXX	4.34944e-06	0.144	GPN2_54707	GPN2	0.00407035	0.168	GIMAP8_155038	GIMAP8	3.73686e-10	0.285	LAIR2_3904	LAIR2	2.52648e-09	0.353	TAP1-r-Plus
DAZAP1_26528	DAZAP1	3.42161e-16	0.249	GPNMB_10457	GPNMB	3.79561e-11	0.353	GINS1_9837	GINS1	9.12534e-09	0.263	LAMP2_3920	LAMP2	2.49951e-05	0.26	TAP1-r-Plus
DAZL_1618	DAZL	1.18589e-36	0.374	GPR109A_338442	HCAR2	3.60015e-07	0.281	GINS2_51659	GINS2	1.10971e-09	0.277	LAMP3_27074	LAMP3	6.35901e-33	0.628	TAP1-r-Plus
DBF4_10926	DBF4	4.52545e-24	0.305	GPR109B_8843	HCAR3	5.44802e-05	0.228	GINS3_64785	GINS3	1.12928e-13	0.332	LAP3_51056	LAP3	2.56594e-38	0.666	TAP1-r-Plus
DBH_1621	DBH	1.78219e-13	0.225	GPR114_221188	ADGRG5	5.90913e-09	0.316	GINS4_84296	GINS4	0.00118954	0.156	LAPTM4B_55353	LAPTM4B	0.00116447	0.206	TAP1-r-Plus
DBI_1622	DBI	1.32387e-07	0.164	GPR115_221393	ADGRF4	0.000180535	0.214	GIT2_9815	GIT2	2.16821e-06	0.22	LAPTM5_7805	LAPTM5	2.95209e-23	0.544	TAP1-r-Plus
DBNL_28988	DBNL	5.17326e-08	0.169	GPR120_338557	FFAR4	4.17888e-07	0.279	GJA3_2700	GJA3	0.000453896	0.167	LAS1L_81887	LAS1L	4.06748e-05	0.254	TAP1-r-Plus
DBR1_51163	DBR1	9.86099e-05	0.123	GPR132_29933	GPR132	2.62291e-23	0.502	GJB2_2706	GJB2	3.23723e-12	0.314	LAT2_7462	LAT2	8.06665e-22	0.529	TAP1-r-Plus
DCAF13_25879	DCAF13	1.00935e-05	0.138	GPR137B_7107	GPR137B	0.000874308	0.192	GJB3_2707	GJB3	9.1523e-13	0.321	LAT_27040	LAT	3.31278e-10	0.369	TAP1-r-Plus
DCAF15_90379	DCAF15	1.06834e-15	0.245	GPR141_353345	GPR141	6.05444e-10	0.333	GJB4_127534	GJB4	5.3406e-05	0.19	LAX1_54900	LAX1	1.14058e-15	0.455	TAP1-r-Plus
DCAF4_26094	DCAF4	4.82239e-06	0.143	GPR15_2838	GPR15	0.00815556	0.156	GJB5_2709	GJB5	5.061e-05	0.191	LCK_3932	LCK	3.55687e-17	0.474	TAP1-r-Plus
DCBLD1_285761	DCBLD1	1.34226e-12	0.217	GPR160_26996	GPR160	0.00368248	0.17	GJD3_125111	GJD3	6.51804e-30	0.483	LCN2_3934	LCN2	1.43864e-18	0.492	TAP1-r-Plus
DCC_1630	DCC	0.000797712	0.107	GPR171_29909	GPR171	3.41895e-19	0.459	GLA_2717	GLA	1.35165e-10	0.291	LCP1_3936	LCP1	1.53187e-08	0.337	TAP1-r-Plus
DCHS2_54798	DCHS2	1.31075e-11	0.208	GPR172A_79581	SLC52A2	1.92613e-08	0.306	GLIPR1_11010	GLIPR1	4.57934e-22	0.42	LCP2_3937	LCP2	1.09273e-32	0.626	TAP1-r-Plus
DCLRE1B_64858	DCLRE1B	6.05209e-13	0.221	GPR172B_55065	SLC52A1	0.00390329	0.169	GLIPR2_152007	GLIPR2	2.22463e-18	0.385	LDHA_3939	LDHA	0.000190351	0.233	TAP1-r-Plus
DCLRE1C_64421	DCLRE1C	6.43859e-23	0.297	GPR174_84636	GPR174	1.14833e-17	0.441	GLMN_11146	GLMN	4.69975e-07	0.233	LDLR_3949	LDLR	3.07537e-05	0.258	TAP1-r-Plus
DCPS_28960	DCPS	4.77304e-30	0.34	GPR183_1880	GPR183	7.9837e-10	0.331	GLO1_2739	GLO1	0.0014508	0.153	LEPROT_54741	LEPROT	0.00783847	0.172	TAP1-r-Plus
DCUN1D5_84259	DCUN1D5	1.81916e-25	0.313	GPR18_2841	GPR18	5.77485e-20	0.468	GLRX2_51022	GLRX2	0.000312592	0.172	LGALS1_3956	LGALS1	4.85545e-05	0.252	TAP1-r-Plus
DDA1_79016	DDA1	4.89715e-10	0.192	GPR19_2842	GPR19	4.65789e-05	0.23	GLRX3_10539	GLRX3	2.65391e-05	0.197	LGALS2_3957	LGALS2	4.4548e-09	0.348	TAP1-r-Plus
DDC_1644	DDC	0.000905146	0.106	GPR1_2825	GPR1	0.000300985	0.207	GLRX_2745	GLRX	8.01625e-17	0.368	LGALS3BP_3959	LGALS3BP	2.39879e-16	0.464	TAP1-r-Plus
DDIT3_1649	DDIT3	2.93887e-12	0.214	GPR25_2848	GPR25	1.31125e-08	0.309	GLT1D1_144423	GLT1D1	0.00371069	0.141	LGALS3_3958	LGALS3	6.53729e-08	0.324	TAP1-r-Plus
DDIT4_54541	DDIT4	6.11865e-11	0.201	GPR31_2853	GPR31	6.44117e-06	0.252	GLT25D1_79709	COLGALT1	1.48444e-11	0.305	LGALS9C_654346	LGALS9C	5.09166e-08	0.326	TAP1-r-Plus
DDN_23109	DDN	1.57101e-16	0.251	GPR34_2857	GPR34	6.6957e-08	0.296	GM2A_2760	GM2A	1.34775e-22	0.425	LGALS9_3965	LGALS9	9.28936e-32	0.619	TAP1-r-Plus
DDOST_1650	DDOST	1.38049e-20	0.281	GPR37L1_9283	GPR37L1	0.00301183	0.173	GMFB_2764	GMFB	9.98086e-08	0.245	LGMN_5641	LGMN	2.22062e-10	0.372	TAP1-r-Plus
DDTL_100037417	DDTL	0.0023203	0.097	GPR55_9290	GPR55	3.44626e-13	0.384	GMFG_9535	GMFG	3.14566e-24	0.439	LHFPL2_10184	LHFPL2	2.6633e-14	0.435	TAP1-r-Plus
DDT_1652	DDT	5.09028e-06	0.143	GPR56_9289	ADGRG1	0.00263657	0.175	GMIP_51291	GMIP	5.53316e-09	0.266	LILRA1_11024	LILRA1	2.45674e-08	0.333	TAP1-r-Plus
DDX10_1662	DDX10	6.49948e-05	0.126	GPR63_81491	GPR63	8.21981e-06	0.25	GMNN_51053	GMNN	8.15394e-07	0.229	LILRA2_11027	LILRA2	5.23227e-09	0.346	TAP1-r-Plus
DDX11_1663	DDX11	9.39215e-09	0.178	GPR65_8477	GPR65	1.38928e-21	0.485	GMPS_8833	GMPS	5.90206e-08	0.249	LILRA3_11026	LILRA3	1.38947e-06	0.293	TAP1-r-Plus
DDX12_440081	DDX12P	1.55142e-10	0.197	GPR68_8111	GPR68	3.82168e-16	0.423	GNA12_2768	GNA12	2.59447e-06	0.219	LILRA4_23547	LILRA4	4.70498e-11	0.384	TAP1-r-Plus
DDX18_8886	DDX18	0.000103652	0.122	GPR82_27197	GPR82	1.68356e-09	0.326	GNA13_10672	GNA13	5.91716e-19	0.39	LILRA5_353514	LILRA5	1.5123e-22	0.536	TAP1-r-Plus
DDX19A_55308	DDX19A	2.29497e-23	0.3	GPR84_53831	GPR84	3.09793e-25	0.521	GNA15_2769	GNA15	3.65356e-08	0.253	LILRA6_79168	LILRA6	1.08851e-17	0.481	TAP1-r-Plus
DDX19B_11269	DDX19B	8.34932e-16	0.245	GPR85_54329	GPR85	5.27402e-13	0.381	GNAI2_2771	GNAI2	2.01384e-14	0.341	LILRB1_10859	LILRB1	1.56736e-22	0.536	TAP1-r-Plus
DDX26B_203522	DDX26B	4.46996e-33	0.356	GPRIN1_114787	GPRIN1	7.60484e-06	0.251	GNAI3_2773	GNAI3	7.93666e-09	0.264	LILRB2_10288	LILRB2	6.21237e-27	0.579	TAP1-r-Plus
DDX27_55661	DDX27	6.14119e-13	0.221	GPRIN2_9721	GPRIN2	0.00247028	0.176	GNB4_59345	GNB4	1.64412e-20	0.406	LILRB3_11025	LILRB3	8.3891e-14	0.428	TAP1-r-Plus
DDX28_55794	DDX28	5.12171e-19	0.27	GPRIN3_285513	GPRIN3	7.66425e-06	0.25	GNG10_2790	GNG10	1.05696e-08	0.262	LILRB4_11006	LILRB4	1.87865e-29	0.6	TAP1-r-Plus
DDX39_10212	DDX39A	7.99514e-30	0.339	GPSM2_29899	GPSM2	0.000221015	0.211	GNG12_55970	GNG12	0.0030422	0.144	LILRP2_79166	LILRP2	4.34938e-09	0.348	TAP1-r-Plus
DDX41_51428	DDX41	0.00312338	0.095	GPSM3_63940	GPSM3	4.75315e-26	0.528	GNG2_54331	GNG2	1.45275e-11	0.305	LIME1_54923	LIME1	0.00514804	0.18	TAP1-r-Plus
DDX43_55510	DDX43	2.92634e-05	0.131	GPX2_2877	GPX2	0.00505992	0.164	GNGT2_2793	GNGT2	3.78776e-22	0.421	LINS1_55180	LINS	0.00518826	0.18	TAP1-r-Plus
DDX49_54555	DDX49	1.30659e-12	0.218	GPX8_493869	GPX8	1.07724e-06	0.27	GNLY_10578	GNLY	5.21571e-41	0.555	LIPA_3988	LIPA	2.39057e-08	0.333	TAP1-r-Plus
DDX58_23586	DDX58	8.08042e-89	0.557	GRAMD1B_57476	GRAMD1B	6.52067e-06	0.252	GNPDA1_10007	GNPDA1	1.16984e-08	0.261	LIPC_3990	LIPC	0.000576292	0.217	TAP1-r-Plus
DDX60L_91351	DDX60L	1.3397e-50	0.435	GRAMD2_196996	GRAMD2	4.83242e-06	0.255	GOLT1B_51026	GOLT1B	7.58952e-07	0.229	LIPH_200879	LIPH	5.98783e-06	0.277	TAP1-r-Plus
DDX60_55601	DDX60	8.83712e-73	0.512	GRAP2_9402	GRAP2	1.05769e-05	0.247	GOSR2_9570	GOSR2	3.72269e-05	0.194	LITAF_9516	LITAF	0.00117028	0.206	TAP1-r-Plus
DECR1_1666	DECR1	2.73789e-05	0.132	GRB2_2885	GRB2	0.00387732	0.169	GP1BA_2811	GP1BA	0.000163306	0.179	LMAN2_10960	LMAN2	5.7677e-06	0.277	TAP1-r-Plus
DEDD_9191	DEDD	4.7341e-12	0.212	GREM1_26585	GREM1	0.00077185	0.194	GPA33_10223	GPA33	3.34865e-05	0.195	LMF2_91289	LMF2	7.60827e-07	0.299	TAP1-r-Plus
DEF6_50619	DEF6	1.37314e-41	0.397	GRIN2D_2906	GRIN2D	3.28484e-05	0.234	GPBAR1_151306	GPBAR1	1.19538e-10	0.292	LMNA_4000	LMNA	0.000209976	0.232	TAP1-r-Plus
DEF8_54849	DEF8	1.529e-11	0.207	GRIP1_23426	GRIP1	0.00034681	0.205	GPC6_10082	GPC6	3.10241e-06	0.217	LMO2_4005	LMO2	5.39056e-11	0.383	TAP1-r-Plus
DEFB1_1672	DEFB1	7.42889e-15	0.238	GRK6_2870	GRK6	1.51437e-05	0.243	GPI_2821	GPI	0.000234807	0.175	LMO4_8543	LMO4	0.0019965	0.197	TAP1-r-Plus
DEFB4A_1673	DEFB4A	0.00116208	0.103	GRM4_2914	GRM4	8.71808e-05	0.223	GPN1_11321	GPN1	3.93967e-09	0.269	LOC100129066_100129066	UNQ6494	6.82382e-06	0.275	TAP1-r-Plus
DEGS1_8560	DEGS1	0.0045209	0.091	GRM5_2915	GRM5	0.00255734	0.176	GPNMB_10457	GPNMB	1.19543e-12	0.319	LOC100133669_100133669	LOC100133669	0.00399182	0.185	TAP1-r-Plus
DEK_7913	DEK	1.07201e-21	0.289	GRN_2896	GRN	2.02358e-10	0.341	GPR110_266977	ADGRF1	1.02594e-05	0.206	LOC100144603_100144603	CHKB-AS1	9.24544e-06	0.272	TAP1-r-Plus
DEM1_64789	EXO5	1.02643e-12	0.219	GRP_2922	GRP	0.00376091	0.169	GPR113_165082	ADGRF3	1.93677e-05	0.2	LOC100188949_100188949	LINC00426	3.81397e-17	0.474	TAP1-r-Plus
DENND1C_79958	DENND1C	9.90608e-40	0.389	GRSF1_2926	GRSF1	0.00668667	0.16	GPR114_221188	ADGRG5	5.5739e-24	0.437	LOC100233209_100233209	PCED1B-AS1	1.05715e-15	0.455	TAP1-r-Plus
DENND3_22898	DENND3	5.71405e-32	0.35	GSDMA_284110	GSDMA	9.87869e-13	0.377	GPR115_221393	ADGRF4	3.44741e-14	0.338	LOC115110_115110	LOC115110	4.5896e-06	0.28	TAP1-r-Plus
DENND4B_9909	DENND4B	4.36362e-10	0.193	GSDMC_56169	GSDMC	3.45808e-07	0.281	GPR132_29933	GPR132	3.0831e-14	0.339	LOC121838_121838	LINC00284	0.00684118	0.175	TAP1-r-Plus
DEPDC1B_55789	DEPDC1B	1.40043e-24	0.308	GSDMD_79792	GSDMD	0.00317497	0.172	GPR137B_7107	GPR137B	8.99769e-10	0.279	LOC150197_150197	LINC00896	0.003032	0.19	TAP1-r-Plus
DEPDC1_55635	DEPDC1	4.35314e-19	0.271	GSG2_83903	GSG2	0.000658146	0.196	GPR141_353345	GPR141	2.67061e-19	0.394	LOC150381_150381	PRR34-AS1	7.64458e-05	0.246	TAP1-r-Plus
DEPDC7_91614	DEPDC7	3.32746e-12	0.214	GSPT1_2935	GSPT1	0.00306543	0.173	GPR150_285601	GPR150	6.61646e-05	0.188	LOC153684_153684	LOC153684	0.000468361	0.22	TAP1-r-Plus
DERA_51071	DERA	4.08342e-07	0.158	GSTP1_2950	GSTP1	6.82553e-09	0.315	GPR155_151556	GPR155	1.21582e-08	0.261	LOC153910_153910	LOC153910	0.000512874	0.219	TAP1-r-Plus
DERL1_79139	DERL1	4.58353e-05	0.128	GSX2_170825	GSX2	0.00954046	0.153	GPR158_57512	GPR158	8.60444e-06	0.208	LOC154761_154761	LOC154761	0.00434181	0.183	TAP1-r-Plus
DERL3_91319	DERL3	1.05241e-28	0.332	GTDC1_79712	GTDC1	0.00262833	0.175	GPR15_2838	GPR15	1.69497e-08	0.259	LOC201651_201651	AADACP1	6.33507e-05	0.248	TAP1-r-Plus
DFFA_1676	DFFA	0.00168237	0.1	GTF2B_2959	GTF2B	0.00620383	0.161	GPR171_29909	GPR171	3.8044e-18	0.382	LOC285629_285629	LOC285629	8.44214e-12	0.397	TAP1-r-Plus
DFFB_1677	DFFB	2.35467e-10	0.195	GTF3C1_2975	GTF3C1	0.00255899	0.176	GPR174_84636	GPR174	3.82632e-33	0.506	LOC285830_285830	HLA-F-AS1	8.89862e-09	0.342	TAP1-r-Plus
DGAT2_84649	DGAT2	6.09812e-08	0.168	GTF3C6_112495	GTF3C6	0.00923518	0.154	GPR176_11245	GPR176	4.46212e-07	0.233	LOC388242_388242	LOC388242	4.44102e-08	0.327	TAP1-r-Plus
DGCR14_8220	DGCR14	0.00147242	0.101	GTPBP1_9567	GTPBP1	2.65994e-05	0.237	GPR180_160897	GPR180	0.00257583	0.146	LOC388955_388955	LOC388955	0.000819264	0.212	TAP1-r-Plus
DGCR5_26220	DGCR5	3.36936e-14	0.232	GTPBP2_54676	GTPBP2	6.07264e-05	0.227	GPR182_11318	GPR182	0.00247523	0.146	LOC400696_400696	LGALS17A	1.68519e-41	0.687	TAP1-r-Plus
DGCR9_25787	DGCR9	1.14192e-10	0.199	GTPBP8_29083	GTPBP8	0.00903536	0.154	GPR183_1880	GPR183	6.457e-17	0.369	LOC400759_400759	GBP1P1	7.15815e-68	0.806	TAP1-r-Plus
DGKA_1606	DGKA	1.97782e-11	0.206	GTSE1_51512	GTSE1	0.0014368	0.185	GPR18_2841	GPR18	4.05903e-30	0.485	LOC441294_441294	CTAGE15	0.00384897	0.186	TAP1-r-Plus
DGKG_1608	DGKG	4.51703e-39	0.386	GTSF1L_149699	GTSF1L	1.42821e-13	0.389	GPR19_2842	GPR19	9.65559e-14	0.333	LOC541471_541471	MIR4435-1HG	0.00042579	0.222	TAP1-r-Plus
DGKZ_8525	DGKZ	6.50169e-16	0.246	GTSF1_121355	GTSF1	0.00194714	0.18	GPR1_2825	GPR1	1.89473e-08	0.258	LOC606724_606724	LOC606724	1.62389e-18	0.491	TAP1-r-Plus
DGUOK_1716	DGUOK	1.84193e-07	0.162	GUCY1B3_2983	GUCY1B3	0.00195666	0.18	GPR25_2848	GPR25	3.83292e-15	0.35	LOC650368_650368	TSSC2	0.00191729	0.198	TAP1-r-Plus
DHCR7_1717	DHCR7	1.57508e-10	0.197	GUK1_2987	GUK1	0.00624379	0.161	GPR31_2853	GPR31	2.22609e-11	0.302	LOC653566_653566	SPCS2P4	4.12598e-06	0.281	TAP1-r-Plus
DHDDS_79947	DHDDS	0.00726014	0.086	GULP1_51454	GULP1	6.39022e-05	0.227	GPR34_2857	GPR34	2.03312e-09	0.273	LOC653786_653786	LOC653786	0.000201334	0.233	TAP1-r-Plus
DHDH_27294	DHDH	7.76329e-13	0.22	GUSBP3_653188	GUSBP3	0.00282351	0.174	GPR55_9290	GPR55	3.4314e-07	0.236	LOC728554_728554	LOC728554	0.0005897	0.217	TAP1-r-Plus
DHODH_1723	DHODH	2.6169e-05	0.132	GVIN1_387751	GVINP1	1.13071e-10	0.346	GPR65_8477	GPR65	2.01659e-31	0.494	LOC96610_96610	BMS1P20	1.80649e-15	0.452	TAP1-r-Plus
DHRS3_9249	DHRS3	0.0016195	0.101	GYG1_2992	GYG1	1.4962e-10	0.344	GPR68_8111	GPR68	4.45884e-09	0.268	LPAR5_57121	LPAR5	5.39077e-05	0.25	TAP1-r-Plus
DHRS9_10170	DHRS9	4.2471e-13	0.222	GYPC_2995	GYPC	1.41198e-09	0.327	GPR78_27201	GPR78	2.50309e-08	0.256	LPAR6_10161	LPAR6	0.000409263	0.222	TAP1-r-Plus
DHTKD1_55526	DHTKD1	0.000515729	0.11	GYS1_2997	GYS1	0.000674346	0.196	GPR82_27197	GPR82	2.60088e-13	0.328	LPCAT4_254531	LPCAT4	0.000670831	0.215	TAP1-r-Plus
DHX16_8449	DHX16	6.72088e-15	0.238	GZMA_3001	GZMA	4.31567e-28	0.546	GPR84_53831	GPR84	2.45475e-34	0.514	LPXN_9404	LPXN	1.68821e-20	0.514	TAP1-r-Plus
DHX36_170506	DHX36	0.000865795	0.106	GZMB_3002	GZMB	2.48571e-25	0.522	GPR87_53836	GPR87	1.18222e-10	0.292	LRFN4_78999	LRFN4	9.85824e-05	0.242	TAP1-r-Plus
DHX37_57647	DHX37	4.0007e-05	0.129	GZMH_2999	GZMH	1.62832e-22	0.494	GPR97_222487	ADGRG3	7.37458e-12	0.309	LRG1_116844	LRG1	1.03502e-13	0.427	TAP1-r-Plus
DHX38_9785	DHX38	7.65595e-16	0.246	GZMK_3003	GZMK	3.22305e-17	0.436	GPRIN1_114787	GPRIN1	1.1356e-09	0.277	LRMP_4033	LRMP	0.00714607	0.174	TAP1-r-Plus
DHX58_79132	DHX58	1.70458e-31	0.348	GZMM_3004	GZMM	4.95799e-11	0.351	GPRIN3_285513	GPRIN3	5.74699e-06	0.212	LRP10_26020	LRP10	7.61508e-07	0.299	TAP1-r-Plus
DIAPH1_1729	DIAPH1	1.25204e-26	0.32	H2AFB1_474382	H2AFB1	0.000748165	0.194	GPSM3_63940	GPSM3	4.86981e-06	0.213	LRP8_7804	LRP8	1.46538e-08	0.337	TAP1-r-Plus
DIAPH2_1730	DIAPH2	1.67725e-11	0.207	H2AFX_3014	H2AFX	0.000250302	0.209	GPX1_2876	GPX1	2.83078e-09	0.271	LRRC25_126364	LRRC25	1.59764e-16	0.466	TAP1-r-Plus
DIAPH3_81624	DIAPH3	4.03517e-15	0.24	H2AFY_9555	H2AFY	1.01004e-09	0.33	GPX7_2882	GPX7	0.0013078	0.154	LRRC33_375387	NRROS	0.000215155	0.232	TAP1-r-Plus
DIRC1_116093	DIRC1	5.59711e-06	0.142	H2AFZ_3015	H2AFZ	7.7857e-09	0.313	GPX8_493869	GPX8	5.14461e-08	0.25	LRRC45_201255	LRRC45	0.000497252	0.219	TAP1-r-Plus
DISC1_27185	DISC1	1.9315e-09	0.186	H2BFXP_767811	H2BFXP	0.000687729	0.195	GRAMD1B_57476	GRAMD1B	3.02972e-09	0.271	LRRC55_219527	LRRC55	9.32199e-07	0.297	TAP1-r-Plus
DKC1_1736	DKC1	1.14042e-17	0.26	HAGHL_84264	HAGHL	3.39347e-09	0.32	GRAP2_9402	GRAP2	3.44584e-21	0.412	LRRC59_55379	LRRC59	0.00203247	0.197	TAP1-r-Plus
DKFZp761E198_91056	AP5B1	4.55936e-13	0.222	HAPLN1_1404	HAPLN1	1.74562e-06	0.266	GRAP_10750	GRAP	0.000108624	0.183	LRRC8C_84230	LRRC8C	6.26352e-06	0.276	TAP1-r-Plus
DKK1_22943	DKK1	2.44852e-09	0.184	HAPLN3_145864	HAPLN3	2.91334e-28	0.548	GRB2_2885	GRB2	2.07162e-15	0.353	LRRK2_120892	LRRK2	1.2729e-08	0.339	TAP1-r-Plus
DLAT_1737	DLAT	3.04803e-05	0.131	HAR1A_768096	HAR1A	0.00239265	0.177	GREB1L_80000	GREB1L	2.62261e-09	0.272	LSM10_84967	LSM10	0.00175435	0.199	TAP1-r-Plus
DLEU2_8847	DLEU2	0.000158572	0.119	HARBI1_283254	HARBI1	0.00854455	0.155	GREM1_26585	GREM1	3.55924e-11	0.299	LSM6_11157	LSM6	0.00594799	0.178	TAP1-r-Plus
DLEU7_220107	DLEU7	1.40809e-08	0.176	HAUS1_115106	HAUS1	0.00146483	0.184	GRHPR_9380	GRHPR	0.000275566	0.173	LSP1_4046	LSP1	5.16438e-19	0.497	TAP1-r-Plus
DLGAP3_58512	DLGAP3	5.42424e-08	0.169	HAUS8_93323	HAUS8	0.00457278	0.166	GRIN3A_116443	GRIN3A	3.87856e-30	0.485	LST1_7940	LST1	1.02381e-22	0.538	TAP1-r-Plus
DLGAP4_22839	DLGAP4	0.00539819	0.089	HAVCR2_84868	HAVCR2	3.96669e-27	0.538	GRIP2_80852	GRIP2	2.52206e-21	0.413	LTA_4049	LTA	6.59683e-40	0.677	TAP1-r-Plus
DLGAP5_9787	DLGAP5	1.05448e-26	0.321	HBEGF_1839	HBEGF	0.000910758	0.191	GRK6_2870	GRK6	4.4967e-10	0.283	LTB_4050	LTB	2.39639e-16	0.464	TAP1-r-Plus
DLL3_10683	DLL3	0.000168208	0.119	HBXIP_10542	LAMTOR5	0.00711875	0.159	GRM5_2915	GRM5	2.24637e-05	0.199	LXN_56925	LXN	0.00796072	0.172	TAP1-r-Plus
DLX5_1749	DLX5	2.06011e-09	0.185	HCCS_3052	HCCS	0.000915235	0.191	GRN_2896	GRN	0.000888027	0.159	LY6E_4061	LY6E	2.64907e-14	0.435	TAP1-r-Plus
DLX6AS_285987	DLX6-AS1	1.64051e-11	0.207	HCFC1_3054	HCFC1	0.000109567	0.22	GRPR_2925	GRPR	0.00112458	0.156	LY75_4065	LY75	1.95179e-08	0.335	TAP1-r-Plus
DLX6_1750	DLX6	1.21692e-13	0.227	HCG18_414777	HCG18	0.00339197	0.171	GSDMA_284110	GSDMA	0.00166996	0.151	LY86_9450	LY86	8.94499e-19	0.494	TAP1-r-Plus
DMBX1_127343	DMBX1	6.50649e-05	0.126	HCG26_352961	HCG26	1.88172e-42	0.647	GSDMB_55876	GSDMB	0.000493443	0.166	LY96_23643	LY96	1.40655e-16	0.467	TAP1-r-Plus
DMD_1756	DMD	0.000433087	0.112	HCG27_253018	HCG27	2.50216e-05	0.237	GSDMC_56169	GSDMC	1.2572e-06	0.225	LY9_4063	LY9	4.29198e-27	0.58	TAP1-r-Plus
DMRT1_1761	DMRT1	1.92997e-10	0.196	HCG4_54435	HCG4	8.0198e-10	0.331	GSDMD_79792	GSDMD	8.97996e-08	0.246	LYG2_254773	LYG2	0.0073909	0.173	TAP1-r-Plus
DMRT3_58524	DMRT3	5.45393e-07	0.156	HCK_3055	HCK	3.3971e-24	0.511	GSG2_83903	GSG2	3.10807e-17	0.373	LYL1_4066	LYL1	2.8056e-10	0.37	TAP1-r-Plus
DMRTA1_63951	DMRTA1	1.52362e-09	0.187	HCLS1_3059	HCLS1	1.15763e-20	0.475	GSS_2937	GSS	0.000457758	0.167	LYN_4067	LYN	2.83462e-21	0.523	TAP1-r-Plus
DMRTA2_63950	DMRTA2	2.0923e-12	0.216	HCN4_10021	HCN4	2.41211e-05	0.238	GSTK1_373156	GSTK1	2.6817e-13	0.328	LYPD5_284348	LYPD5	0.000422391	0.222	TAP1-r-Plus
DNA2_1763	DNA2	2.53799e-07	0.16	HCP5_10866	HCP5	5.00083e-55	0.71	GSTO1_9446	GSTO1	4.71535e-16	0.36	LYSMD2_256586	LYSMD2	4.92011e-25	0.561	TAP1-r-Plus
DNAH17_8632	DNAH17	0.00112514	0.104	HCST_10870	HCST	4.1073e-25	0.52	GTDC1_79712	GTDC1	1.6898e-06	0.222	LYZ_4069	LYZ	2.73683e-19	0.5	TAP1-r-Plus
DNAH8_1769	DNAH8	4.04723e-19	0.271	HDAC7_51564	HDAC7	0.000453169	0.201	GTF2B_2959	GTF2B	0.000966899	0.158	MACROD1_28992	MACROD1	0.00250296	0.193	TAP1-r-Plus
DNAJA1_3301	DNAJA1	5.78291e-33	0.355	HDAC9_9734	HDAC9	2.66495e-08	0.303	GTF2E1_2960	GTF2E1	0.000491025	0.166	MAD2L1BP_9587	MAD2L1BP	9.3968e-06	0.272	TAP1-r-Plus
DNAJB11_51726	DNAJB11	2.10634e-43	0.405	HDDC2_51020	HDDC2	0.000874502	0.192	GTF2H1_2965	GTF2H1	0.000302669	0.172	MAF1_84232	MAF1	5.81113e-05	0.249	TAP1-r-Plus
DNAJB4_11080	DNAJB4	0.00793126	0.086	HDGFRP3_50810	HDGFRP3	0.00404129	0.168	GTF2H3_2967	GTF2H3	0.00337814	0.142	MAFB_9935	MAFB	3.67837e-05	0.255	TAP1-r-Plus
DNAJB5_25822	DNAJB5	5.27546e-05	0.127	HDHD1A_8226	HDHD1	0.00183583	0.181	GTPBP10_85865	GTPBP10	2.47973e-05	0.198	MAFF_23764	MAFF	0.000219473	0.231	TAP1-r-Plus
DNAJC11_55735	DNAJC11	1.00103e-08	0.178	HEATR7B2_133558	MROH2B	0.00158036	0.183	GTPBP2_54676	GTPBP2	0.000471893	0.167	MAGEA1_4100	MAGEA1	0.000116835	0.24	TAP1-r-Plus
DNAJC2_27000	DNAJC2	3.4483e-17	0.256	HECA_51696	HECA	0.00019372	0.213	GTPBP8_29083	GTPBP8	0.00148623	0.153	MAGIX_79917	MAGIX	0.000173308	0.235	TAP1-r-Plus
DNAJC5B_85479	DNAJC5B	1.31791e-30	0.343	HECTD3_79654	HECTD3	1.56599e-07	0.288	GTSE1_51512	GTSE1	2.71679e-10	0.287	MAGT1_84061	MAGT1	0.0063936	0.176	TAP1-r-Plus
DNAJC6_9829	DNAJC6	0.00971349	0.083	HELB_92797	HELB	0.000299669	0.207	GTSF1L_149699	GTSF1L	3.90452e-07	0.235	MAL2_114569	MAL2	0.00022011	0.231	TAP1-r-Plus
DNAJC8_22826	DNAJC8	5.78303e-06	0.142	HELLS_3070	HELLS	0.0055477	0.163	GTSF1_121355	GTSF1	0.00918382	0.128	MALL_7851	MALL	0.00200996	0.197	TAP1-r-Plus
DNAJC9_23234	DNAJC9	2.07728e-15	0.242	HERC5_51191	HERC5	2.09829e-09	0.324	GUCA1A_2978	GUCA1A	4.27452e-08	0.252	MAN1A1_4121	MAN1A1	3.96947e-06	0.282	TAP1-r-Plus
DNASE1L1_1774	DNASE1L1	2.26613e-06	0.148	HERC6_55008	HERC6	5.66643e-13	0.381	GUK1_2987	GUK1	3.28501e-06	0.217	MAN2A1_4124	MAN2A1	0.00188574	0.198	TAP1-r-Plus
DNASE1L3_1776	DNASE1L3	1.62309e-05	0.135	HES2_54626	HES2	1.28027e-05	0.245	GVIN1_387751	GVINP1	5.57212e-20	0.4	MANF_7873	MANF	0.00112234	0.207	TAP1-r-Plus
DNASE2_1777	DNASE2	1.05346e-15	0.245	HES4_57801	HES4	0.00482001	0.165	GYG1_2992	GYG1	9.8639e-15	0.345	MAP2K1_5604	MAP2K1	0.00119268	0.206	TAP1-r-Plus
DNER_92737	DNER	5.84116e-06	0.142	HIF1A_3091	HIF1A	9.18463e-05	0.222	GYPC_2995	GYPC	3.79758e-12	0.313	MAP2K3_5606	MAP2K3	0.00438573	0.183	TAP1-r-Plus
DNHD1_144132	DNHD1	0.00753927	0.086	HINFP_25988	HINFP	0.00658493	0.16	GZMA_3001	GZMA	1.73999e-68	0.679	MAP3K11_4296	MAP3K11	0.000231176	0.231	TAP1-r-Plus
DNLZ_728489	DNLZ	2.11914e-05	0.134	HIP1R_9026	HIP1R	0.00111571	0.188	GZMB_3002	GZMB	7.98025e-67	0.673	MAP3K5_4217	MAP3K5	0.00608269	0.177	TAP1-r-Plus
DNM2_1785	DNM2	1.20582e-15	0.244	HIST1H1D_3007	HIST1H1D	7.92227e-05	0.224	GZMH_2999	GZMH	7.14478e-53	0.616	MAPK13_5603	MAPK13	1.661e-06	0.291	TAP1-r-Plus
DNMT1_1786	DNMT1	1.81293e-14	0.234	HIST1H2BG_8339	HIST1H2BG	0.0022232	0.178	GZMK_3003	GZMK	7.81047e-36	0.523	MAPK3_5595	MAPK3	0.00931242	0.169	TAP1-r-Plus
DNMT3A_1788	DNMT3A	4.74485e-11	0.203	HIST1H2BI_8346	HIST1H2BI	0.00351766	0.171	GZMM_3004	GZMM	7.89364e-22	0.418	MARCH1_55016	2020-03-01	8.73474e-13	0.413	TAP1-r-Plus
DNMT3B_1789	DNMT3B	4.11776e-09	0.182	HIST1H2BM_8342	HIST1H2BM	0.00196255	0.18	H2AFB1_474382	H2AFB1	0.000749596	0.161	MARCH3_115123	2020-03-03	4.21007e-07	0.305	TAP1-r-Plus
DNMT3L_29947	DNMT3L	9.82536e-05	0.123	HIST1H4H_8365	HIST1H4H	0.000706832	0.195	H2AFJ_55766	H2AFJ	3.02086e-06	0.217	MARCO_8685	MARCO	0.00019271	0.233	TAP1-r-Plus
DNPEP_23549	DNPEP	1.15765e-05	0.138	HIVEP3_59269	HIVEP3	1.51881e-07	0.288	H2AFX_3014	H2AFX	5.08765e-05	0.191	MARVELD3_91862	MARVELD3	0.000708227	0.214	TAP1-r-Plus
DNTTIP1_116092	DNTTIP1	6.85715e-16	0.246	HJURP_55355	HJURP	0.00110387	0.189	H2AFY_9555	H2AFY	2.93907e-05	0.196	MAT2B_27430	MAT2B	0.000694324	0.214	TAP1-r-Plus
DNTTIP2_30836	DNTTIP2	0.00022253	0.117	HK1_3098	HK1	2.26519e-07	0.285	H2AFZ_3015	H2AFZ	3.8024e-10	0.284	MATK_4145	MATK	7.79185e-08	0.322	TAP1-r-Plus
DOCK10_55619	DOCK10	4.38496e-14	0.231	HK2_3099	HK2	8.27496e-08	0.294	HAAO_23498	HAAO	8.95013e-11	0.294	MAX_4149	MAX	4.59245e-05	0.253	TAP1-r-Plus
DOCK11_139818	DOCK11	3.75382e-17	0.256	HK3_3101	HK3	4.69578e-21	0.479	HAMP_57817	HAMP	4.53592e-13	0.325	MBD2_8932	MBD2	6.85367e-16	0.458	TAP1-r-Plus
DOCK2_1794	DOCK2	2.47629e-60	0.471	HKDC1_80201	HKDC1	0.000101835	0.221	HAPLN3_145864	HAPLN3	4.1723e-58	0.639	MBNL1_4154	MBNL1	4.26212e-05	0.253	TAP1-r-Plus
DOCK8_81704	DOCK8	2.87561e-32	0.352	HLA-A_3105	HLA-A	6.74928e-61	0.735	HAS2AS_594842	HAS2-AS1	0.000502276	0.166	MBOAT1_154141	MBOAT1	1.88004e-05	0.264	TAP1-r-Plus
DOHH_83475	DOHH	0.00115209	0.103	HLA-B_3106	HLA-B	6.72945e-60	0.731	HAS2_3037	HAS2	1.49473e-05	0.203	MBP_4155	MBP	0.00178374	0.199	TAP1-r-Plus
DOK2_9046	DOK2	7.57031e-91	0.562	HLA-C_3107	HLA-C	9.76969e-40	0.631	HAT1_8520	HAT1	5.64316e-07	0.232	MB_4151	MB	0.00420749	0.184	TAP1-r-Plus
DOK3_79930	DOK3	8.59198e-76	0.521	HLA-DMA_3108	HLA-DMA	6.80233e-38	0.619	HAUS1_115106	HAUS1	4.43738e-08	0.251	MCART1_92014	SLC25A51	0.00321313	0.189	TAP1-r-Plus
DOK5_55816	DOK5	0.000193811	0.118	HLA-DMB_3109	HLA-DMB	5.32946e-38	0.62	HAUS2_55142	HAUS2	7.70958e-08	0.247	MCL1_4170	MCL1	2.37701e-05	0.261	TAP1-r-Plus
DOM3Z_1797	DXO	1.27488e-08	0.176	HLA-DOA_3111	HLA-DOA	6.70539e-30	0.562	HAUS5_23354	HAUS5	0.0057911	0.135	MCOLN2_255231	MCOLN2	1.09381e-06	0.296	TAP1-r-Plus
DONSON_29980	DONSON	6.48896e-28	0.328	HLA-DOB_3112	HLA-DOB	2.98306e-44	0.657	HAUS6_54801	HAUS6	6.66053e-05	0.188	MCTP1_79772	MCTP1	7.23117e-09	0.344	TAP1-r-Plus
DOT1L_84444	DOT1L	0.00396446	0.092	HLA-DPA1_3113	HLA-DPA1	1.02342e-29	0.56	HAUS7_55559	HAUS7	0.00127779	0.155	MCTS1_28985	MCTS1	0.00024902	0.23	TAP1-r-Plus
DPAGT1_1798	DPAGT1	0.000388279	0.112	HLA-DPB1_3115	HLA-DPB1	2.06802e-29	0.557	HAUS8_93323	HAUS8	0.00412256	0.139	MDFIC_29969	MDFIC	4.28832e-05	0.253	TAP1-r-Plus
DPEP1_1800	DPEP1	0.00502611	0.09	HLA-DPB2_3116	HLA-DPB2	3.75706e-24	0.51	HAVCR2_84868	HAVCR2	4.28442e-41	0.555	MDH2_4191	MDH2	0.00397197	0.185	TAP1-r-Plus
DPEP2_64174	DPEP2	4.8535e-27	0.323	HLA-DQA1_3117	HLA-DQA1	2.72636e-23	0.502	HBE1_3046	HBE1	0.00223918	0.148	ME1_4199	ME1	1.99353e-05	0.263	TAP1-r-Plus
DPEP3_64180	DPEP3	0.000133294	0.121	HLA-DQA2_3118	HLA-DQA2	3.55007e-13	0.384	HCCS_3052	HCCS	1.7419e-09	0.274	ME2_4200	ME2	2.63288e-11	0.389	TAP1-r-Plus
DPF1_8193	DPF1	0.00634575	0.088	HLA-DQB1_3119	HLA-DQB1	3.61311e-24	0.511	HCG26_352961	HCG26	1.33896e-33	0.509	MED30_90390	MED30	0.00928802	0.169	TAP1-r-Plus
DPF2_5977	DPF2	0.00834645	0.085	HLA-DQB2_3120	HLA-DQB2	5.67995e-16	0.421	HCG27_253018	HCG27	0.00100149	0.158	MED8_112950	MED8	0.000275207	0.228	TAP1-r-Plus
DPF3_8110	DPF3	2.81732e-23	0.299	HLA-DRA_3122	HLA-DRA	5.81188e-36	0.606	HCG4_54435	HCG4	2.16156e-10	0.288	MEF2C_4208	MEF2C	1.43979e-05	0.267	TAP1-r-Plus
DPH2_1802	DPH2	2.536e-18	0.265	HLA-DRB1_3123	HLA-DRB1	1.69214e-29	0.558	HCK_3055	HCK	7.38179e-22	0.418	MEFV_4210	MEFV	3.30519e-12	0.403	TAP1-r-Plus
DPM1_8813	DPM1	3.2038e-09	0.183	HLA-DRB5_3127	HLA-DRB5	7.19438e-18	0.444	HCLS1_3059	HCLS1	9.99422e-14	0.333	MEI1_150365	MEI1	5.00457e-16	0.46	TAP1-r-Plus
DPP3_10072	DPP3	4.30279e-11	0.203	HLA-DRB6_3128	HLA-DRB6	1.98021e-18	0.45	HCN2_610	HCN2	0.000116501	0.182	MELK_9833	MELK	0.000115383	0.24	TAP1-r-Plus
DPP4_1803	DPP4	1.0892e-08	0.177	HLA-E_3133	HLA-E	3.26157e-53	0.702	HCP5_10866	HCP5	6.40514e-102	0.776	MESDC1_59274	MESDC1	6.03153e-05	0.249	TAP1-r-Plus
DPPA4_55211	DPPA4	3.02103e-26	0.318	HLA-F_3134	HLA-F	3.47879e-50	0.687	HCST_10870	HCST	6.60694e-43	0.565	MESP1_55897	MESP1	1.66259e-05	0.265	TAP1-r-Plus
DPYD_1806	DPYD	1.17783e-16	0.252	HLA-G_3135	HLA-G	1.25038e-32	0.582	HDAC9_9734	HDAC9	7.24069e-12	0.309	METTL11A_28989	NTMT1	0.000186112	0.234	TAP1-r-Plus
DPYSL2_1808	DPYSL2	0.000146965	0.12	HLA-H_3136	HLA-H	1.10391e-62	0.742	HDGFRP3_50810	HDGFRP3	0.000199174	0.177	MFN1_55669	MFN1	0.000358001	0.224	TAP1-r-Plus
DPYSL5_56896	DPYSL5	0.00153272	0.101	HLA-J_3137	HLA-J	8.3283e-15	0.406	HDX_139324	HDX	3.67503e-08	0.253	MFNG_4242	MFNG	0.00616379	0.177	TAP1-r-Plus
DPYS_1807	DPYS	1.63102e-09	0.186	HLA-L_3139	HLA-L	8.40068e-22	0.487	HELB_92797	HELB	9.0611e-06	0.208	MFSD1_64747	MFSD1	1.72463e-13	0.423	TAP1-r-Plus
DRAM1_55332	DRAM1	5.03461e-32	0.35	HMGA1_3159	HMGA1	1.15842e-09	0.329	HELLS_3070	HELLS	2.36424e-10	0.287	MFSD7_84179	MFSD7	1.41609e-06	0.293	TAP1-r-Plus
DRAP1_10589	DRAP1	1.07751e-10	0.199	HMGB2_3148	HMGB2	4.34845e-07	0.279	HERC3_8916	HERC3	0.000159537	0.179	MGAT1_4245	MGAT1	0.00403746	0.185	TAP1-r-Plus
DRG1_4733	DRG1	1.26821e-05	0.137	HMGB3_3149	HMGB3	0.00658991	0.16	HERC5_51191	HERC5	1.34995e-27	0.466	MGC12982_84793	FOXD2-AS1	1.33942e-05	0.268	TAP1-r-Plus
DRGX_644168	DRGX	2.31519e-05	0.133	HMGN2_3151	HMGN2	0.000108333	0.22	HERC6_55008	HERC6	2.61273e-20	0.404	MGC29506_51237	MZB1	4.75533e-20	0.509	TAP1-r-Plus
DSC2_1824	DSC2	6.69396e-10	0.191	HMGN4_10473	HMGN4	6.16338e-18	0.445	HERPUD2_64224	HERPUD2	8.4418e-06	0.208	MGC72080_389538	MGC72080	0.00956405	0.168	TAP1-r-Plus
DSC3_1825	DSC3	0.000330688	0.114	HMGXB3_22993	HMGXB3	0.000985993	0.19	HES2_54626	HES2	6.46573e-06	0.211	MGST2_4258	MGST2	6.76034e-06	0.276	TAP1-r-Plus
DSCC1_79075	DSCC1	1.13171e-16	0.252	HMHA1_23526	HMHA1	1.8983e-15	0.414	HES4_57801	HES4	0.000724853	0.162	MIAT_440823	MIAT	9.4398e-05	0.243	TAP1-r-Plus
DSCR3_10311	DSCR3	0.000296287	0.115	HMMR_3161	HMMR	0.000465348	0.201	HESRG_790952	ESRG	0.000948073	0.158	MICALL2_79778	MICALL2	0.00128108	0.204	TAP1-r-Plus
DSCR4_10281	DSCR4	0.000115807	0.122	HMOX1_3162	HMOX1	1.15781e-06	0.27	HESX1_8820	HESX1	0.00026508	0.173	MICA_4276	MICA	4.87981e-10	0.366	TAP1-r-Plus
DSCR9_257203	DSCR9	2.48481e-14	0.233	HN1_51155	HN1	6.22766e-09	0.315	HEXB_3074	HEXB	0.00184655	0.15	MICB_4277	MICB	6.44491e-24	0.55	TAP1-r-Plus
DSE_29940	DSE	8.22368e-14	0.228	HNRNPAB_3182	HNRNPAB	2.18894e-06	0.263	HFE_3077	HFE	0.00952477	0.127	MID1IP1_58526	MID1IP1	9.90581e-05	0.242	TAP1-r-Plus
DSG3_1830	DSG3	4.2686e-05	0.129	HNRNPC_3183	HNRNPC	0.0024982	0.176	HHIPL1_84439	HHIPL1	0.00174402	0.151	MIF4GD_57409	MIF4GD	0.000104292	0.242	TAP1-r-Plus
DSN1_79980	DSN1	7.45169e-08	0.167	HNRNPD_3184	HNRNPD	1.17102e-06	0.269	HHLA3_11147	HHLA3	0.00309819	0.143	MIR155HG_114614	MIR155HG	8.51459e-10	0.362	TAP1-r-Plus
DTD1_92675	DTD1	2.0982e-17	0.258	HNRNPR_10236	HNRNPR	0.00011187	0.22	HIATL1_84641	HIATL1	7.72236e-13	0.322	MKNK1_8569	MKNK1	1.64705e-06	0.291	TAP1-r-Plus
DTHD1_401124	DTHD1	2.87079e-34	0.362	HNRNPUL2_221092	HNRNPUL2	0.00187131	0.181	HIBADH_11112	HIBADH	0.00598434	0.134	MKNK2_2872	MKNK2	5.35847e-05	0.251	TAP1-r-Plus
DTL_51514	DTL	8.73355e-07	0.153	HOMER3_9454	HOMER3	0.000262767	0.209	HIF1A_3091	HIF1A	7.31232e-09	0.265	MLKL_197259	MLKL	5.93797e-40	0.677	TAP1-r-Plus
DTNBP1_84062	DTNBP1	6.68819e-18	0.262	HOPX_84525	HOPX	1.25888e-18	0.453	HIST1H1B_3009	HIST1H1B	1.96555e-05	0.2	MLPH_79083	MLPH	0.00969326	0.168	TAP1-r-Plus
DTNB_1838	DTNB	0.00085485	0.106	HOXA1_3198	HOXA1	2.3536e-07	0.285	HIST1H1D_3007	HIST1H1D	0.000852161	0.16	MMGT1_93380	MMGT1	2.44973e-05	0.26	TAP1-r-Plus
DTX1_1840	DTX1	0.00123092	0.103	HOXB2_3212	HOXB2	0.00012732	0.218	HIST1H1E_3008	HIST1H1E	9.36969e-05	0.185	MMP12_4321	MMP12	4.88829e-05	0.252	TAP1-r-Plus
DTX2_113878	DTX2	6.56731e-17	0.254	HOXB4_3214	HOXB4	0.000479043	0.201	HIST1H2AG_8969	HIST1H2AG	6.60606e-07	0.23	MMP25_64386	MMP25	4.1496e-07	0.306	TAP1-r-Plus
DTX3L_151636	DTX3L	2.76483e-70	0.504	HOXB5_3215	HOXB5	0.00482112	0.165	HIST1H2AJ_8331	HIST1H2AJ	0.00659386	0.133	MMP7_4316	MMP7	0.000429267	0.222	TAP1-r-Plus
DTX4_23220	DTX4	3.82594e-06	0.145	HOXB6_3216	HOXB6	0.00236021	0.177	HIST1H2AM_8336	HIST1H2AM	0.004301	0.139	MMP9_4318	MMP9	1.42045e-10	0.376	TAP1-r-Plus
DTYMK_1841	DTYMK	8.65225e-09	0.178	HOXB7_3217	HOXB7	0.000578472	0.198	HIST1H2BE_8344	HIST1H2BE	0.00882549	0.128	MNDA_4332	MNDA	3.53775e-24	0.553	TAP1-r-Plus
DULLARD_23399	CTDNEP1	3.66181e-06	0.145	HOXB9_3219	HOXB9	2.49579e-05	0.237	HIST1H2BF_8343	HIST1H2BF	0.00761925	0.131	MOBKL2C_148932	MOB3C	6.72131e-15	0.444	TAP1-r-Plus
DUOX1_53905	DUOX1	0.000573857	0.109	HOXC4_3221	HOXC4	8.11162e-06	0.25	HIST1H2BG_8339	HIST1H2BG	0.00511698	0.136	MOCOS_55034	MOCOS	4.76129e-13	0.417	TAP1-r-Plus
DUOXA2_405753	DUOXA2	6.85471e-05	0.125	HPCAL4_51440	HPCAL4	7.63342e-06	0.251	HIST1H2BJ_8970	HIST1H2BJ	5.52234e-06	0.212	MOCS2_4338	MOCS2	0.00887878	0.17	TAP1-r-Plus
DUS1L_64118	DUS1L	1.43521e-09	0.187	HPCA_3208	HPCA	0.00485531	0.165	HIST1H2BO_8348	HIST1H2BO	0.00627677	0.133	MOSPD2_158747	MOSPD2	0.00243691	0.194	TAP1-r-Plus
DUS2L_54920	DUS2	2.77377e-21	0.286	HPGDS_27306	HPGDS	0.000281453	0.208	HIST1H3D_8351	HIST1H3D	0.000783517	0.161	MOV10_4343	MOV10	0.000479744	0.22	TAP1-r-Plus
DUSP11_8446	DUSP11	2.94819e-06	0.146	HPSE_10855	HPSE	9.91803e-13	0.377	HIST1H3H_8357	HIST1H3H	1.09199e-05	0.206	MPEG1_219972	MPEG1	1.20048e-16	0.468	TAP1-r-Plus
DUSP12_11266	DUSP12	8.2924e-06	0.14	HRAS_3265	HRAS	0.00432267	0.167	HIST1H4I_8294	HIST1H4I	0.00507546	0.137	MPP1_4354	MPP1	3.90659e-20	0.51	TAP1-r-Plus
DUSP22_56940	DUSP22	7.20973e-14	0.229	HRH1_3269	HRH1	1.37777e-08	0.309	HIST2H2AA3_8337	HIST2H2AA3	0.000915301	0.159	MPP7_143098	MPP7	0.00116412	0.206	TAP1-r-Plus
DUSP2_1844	DUSP2	2.3553e-48	0.426	HRH2_3274	HRH2	0.000643383	0.196	HIST2H4A_8370	HIST2H4A	0.00425021	0.139	MPPE1_65258	MPPE1	0.000969722	0.209	TAP1-r-Plus
DUSP7_1849	DUSP7	1.43523e-17	0.259	HS3ST1_9957	HS3ST1	0.00205066	0.179	HIVEP3_59269	HIVEP3	9.45911e-14	0.333	MPV17L2_84769	MPV17L2	0.00956744	0.168	TAP1-r-Plus
DUSP9_1852	DUSP9	4.74136e-17	0.255	HSBP1_3281	HSBP1	2.07768e-06	0.264	HJURP_55355	HJURP	5.0069e-11	0.297	MR1_3140	MR1	2.61923e-10	0.371	TAP1-r-Plus
DVL3_1857	DVL3	0.00914124	0.084	HSD3B7_80270	HSD3B7	0.00941118	0.154	HK2_3099	HK2	5.01997e-07	0.233	MRC1_4360	MRC1	0.001579	0.201	TAP1-r-Plus
DYNLL1_8655	DYNLL1	0.00244445	0.097	HSDL1_83693	HSDL1	0.00303921	0.173	HK3_3101	HK3	1.71433e-21	0.415	MRO_83876	MRO	0.00117727	0.206	TAP1-r-Plus
DYNLT1_6993	DYNLT1	0.0016318	0.1	HSH2D_84941	HSH2D	1.01827e-22	0.496	HLA-A_3105	HLA-A	1.33135e-73	0.697	MRPL11_65003	MRPL11	0.00881573	0.17	TAP1-r-Plus
DYRK2_8445	DYRK2	1.753e-05	0.135	HSPA1B_3304	HSPA1B	0.000467302	0.201	HLA-B_3106	HLA-B	2.72061e-104	0.782	MRPL12_6182	MRPL12	8.73128e-05	0.244	TAP1-r-Plus
DYRK3_8444	DYRK3	0.00197518	0.099	HSPA4_3308	HSPA4	0.00632865	0.161	HLA-C_3107	HLA-C	2.35423e-78	0.713	MRPL13_28998	MRPL13	6.0374e-05	0.249	TAP1-r-Plus
DYRK4_8798	DYRK4	0.000919777	0.105	HSPA6_3310	HSPA6	5.41943e-06	0.254	HLA-DMA_3108	HLA-DMA	3.03775e-15	0.351	MRPL14_64928	MRPL14	6.91822e-06	0.275	TAP1-r-Plus
DYSFIP1_116729	PPP1R27	0.000605281	0.109	HSPA7_3311	HSPA7	0.000116611	0.219	HLA-DMB_3109	HLA-DMB	1.17097e-30	0.489	MRPL15_29088	MRPL15	0.00235862	0.194	TAP1-r-Plus
DYSF_8291	DYSF	1.63699e-21	0.288	HSPB11_51668	HSPB11	0.0027131	0.175	HLA-DOA_3111	HLA-DOA	1.6448e-19	0.396	MRPL16_54948	MRPL16	6.69056e-05	0.248	TAP1-r-Plus
DZIP1_22873	DZIP1	1.26765e-06	0.151	HSPB3_8988	HSPB3	0.000454635	0.201	HLA-DOB_3112	HLA-DOB	1.46843e-25	0.45	MRPL17_63875	MRPL17	0.00417175	0.184	TAP1-r-Plus
E2F1_1869	E2F1	2.1943e-18	0.266	HSPB7_27129	HSPB7	0.00633462	0.161	HLA-DPA1_3113	HLA-DPA1	3.78097e-24	0.438	MRPL18_29074	MRPL18	0.000802485	0.212	TAP1-r-Plus
E2F2_1870	E2F2	9.44986e-35	0.365	HSPB8_26353	HSPB8	0.00300534	0.173	HLA-DPB1_3115	HLA-DPB1	1.3951e-21	0.415	MRPL21_219927	MRPL21	0.00682258	0.175	TAP1-r-Plus
E2F3_1871	E2F3	5.7497e-17	0.255	HSPBAP1_79663	HSPBAP1	0.00166293	0.182	HLA-DPB2_3116	HLA-DPB2	1.45041e-13	0.331	MRPL24_79590	MRPL24	0.00445039	0.183	TAP1-r-Plus
E2F4_1874	E2F4	7.06202e-43	0.403	HTATIP2_10553	HTATIP2	0.000855994	0.192	HLA-DQA1_3117	HLA-DQA1	1.28636e-24	0.442	MRPL36_64979	MRPL36	0.00157253	0.201	TAP1-r-Plus
E2F5_1875	E2F5	1.26076e-05	0.137	HTR1F_3355	HTR1F	0.000170617	0.214	HLA-DQA2_3118	HLA-DQA2	1.18403e-14	0.344	MRPL37_51253	MRPL37	0.000109922	0.241	TAP1-r-Plus
E2F7_144455	E2F7	1.52108e-07	0.163	HTR3A_3359	HTR3A	1.35508e-05	0.244	HLA-DQB1_3119	HLA-DQB1	4.32792e-15	0.349	MRPL38_64978	MRPL38	0.000488555	0.22	TAP1-r-Plus
E2F8_79733	E2F8	3.7744e-25	0.311	HTRA3_94031	HTRA3	0.00343213	0.171	HLA-DQB2_3120	HLA-DQB2	5.71713e-05	0.19	MRPL40_64976	MRPL40	0.000459362	0.221	TAP1-r-Plus
EAF2_55840	EAF2	9.04267e-18	0.261	HTRA4_203100	HTRA4	6.74241e-12	0.365	HLA-DRA_3122	HLA-DRA	2.21828e-26	0.456	MRPL41_64975	MRPL41	0.00314817	0.189	TAP1-r-Plus
EBI3_10148	EBI3	3.50135e-55	0.452	HUS1B_135458	HUS1B	0.00146795	0.184	HLA-DRB1_3123	HLA-DRB1	3.24525e-21	0.412	MRPL49_740	MRPL49	0.00111852	0.207	TAP1-r-Plus
EBNA1BP2_10969	EBNA1BP2	9.0314e-14	0.228	HVCN1_84329	HVCN1	1.33289e-14	0.403	HLA-DRB5_3127	HLA-DRB5	5.98661e-13	0.323	MRPL54_116541	MRPL54	0.000454071	0.221	TAP1-r-Plus
EBP_10682	EBP	4.74498e-11	0.203	HYOU1_10525	HYOU1	0.000475768	0.201	HLA-DRB6_3128	HLA-DRB6	1.36012e-06	0.224	MRPS11_64963	MRPS11	0.00302435	0.19	TAP1-r-Plus
ECE2_9718	ECE2	4.83098e-36	0.371	ICAM1_3383	ICAM1	1.02889e-19	0.465	HLA-E_3133	HLA-E	9.5416e-73	0.694	MRPS15_64960	MRPS15	0.0035768	0.187	TAP1-r-Plus
ECEL1_9427	ECEL1	1.65278e-51	0.438	ICAM4_3386	ICAM4	1.41061e-09	0.327	HLA-F_3134	HLA-F	4.92792e-93	0.754	MRPS18A_55168	MRPS18A	1.17724e-05	0.269	TAP1-r-Plus
ECHDC1_55862	ECHDC1	0.000110841	0.122	ICAM5_7087	ICAM5	0.000162593	0.215	HLA-G_3135	HLA-G	3.55949e-33	0.506	MRPS18B_28973	MRPS18B	9.32694e-05	0.243	TAP1-r-Plus
ECT2_1894	ECT2	3.99631e-06	0.144	ICOS_29851	ICOS	4.62442e-29	0.555	HLA-H_3136	HLA-H	1.55133e-72	0.694	MRPS18C_51023	MRPS18C	7.55987e-05	0.246	TAP1-r-Plus
EDAR_10913	EDAR	8.79074e-05	0.124	IDH3G_3421	IDH3G	4.6951e-05	0.23	HLA-J_3137	HLA-J	1.86265e-17	0.375	MRPS30_10884	MRPS30	0.000126517	0.239	TAP1-r-Plus
EDC4_23644	EDC4	1.19316e-12	0.218	IDO1_3620	IDO1	3.93331e-20	0.469	HLA-L_3139	HLA-L	5.64275e-31	0.491	MRPS7_51081	MRPS7	0.000931818	0.21	TAP1-r-Plus
EDEM2_55741	EDEM2	1.3609e-26	0.32	IDS_3423	IDS	0.000380612	0.204	HMGA1_3159	HMGA1	5.47205e-10	0.282	MRRF_92399	MRRF	0.00103212	0.208	TAP1-r-Plus
EDN1_1906	EDN1	5.54581e-10	0.191	IER3_8870	IER3	8.62442e-05	0.223	HMGA2_8091	HMGA2	7.91695e-06	0.209	MS4A14_84689	MS4A14	5.38275e-07	0.303	TAP1-r-Plus
EED_8726	EED	6.13302e-36	0.37	IER5L_389792	IER5L	0.00893033	0.155	HMGB2_3148	HMGB2	1.73868e-08	0.258	MS4A1_931	MS4A1	6.3492e-10	0.364	TAP1-r-Plus
EEF1E1_9521	EEF1E1	1.37363e-05	0.136	IER5_51278	IER5	0.000172416	0.214	HMGN2_3151	HMGN2	0.000432076	0.168	MS4A4A_51338	MS4A4A	2.71809e-14	0.435	TAP1-r-Plus
EFCAB10_100130771	EFCAB10	0.00252067	0.097	IFI16_3428	IFI16	1.80999e-21	0.483	HMGN4_10473	HMGN4	7.65413e-16	0.358	MS4A6A_64231	MS4A6A	2.29082e-19	0.501	TAP1-r-Plus
EFHD2_79180	EFHD2	1.55306e-43	0.406	IFI27L2_83982	IFI27L2	7.55531e-12	0.364	HMHA1_23526	HMHA1	4.53693e-05	0.192	MS4A7_58475	MS4A7	1.2422e-10	0.377	TAP1-r-Plus
EFNA4_1945	EFNA4	0.000103975	0.122	IFI27_3429	IFI27	1.36864e-09	0.327	HMMR_3161	HMMR	3.2202e-16	0.362	MSC_9242	MSC	0.00779461	0.172	TAP1-r-Plus
EFNA5_1946	EFNA5	4.67327e-08	0.17	IFI30_10437	IFI30	4.01099e-23	0.5	HMOX1_3162	HMOX1	3.80887e-09	0.269	MSL3_10943	MSL3	0.00929115	0.169	TAP1-r-Plus
EFNB1_1947	EFNB1	0.005222	0.09	IFI35_3430	IFI35	1.22329e-19	0.464	HMSD_284293	HMSD	2.15258e-07	0.239	MSN_4478	MSN	5.01286e-14	0.431	TAP1-r-Plus
EFTUD2_9343	EFTUD2	0.00974262	0.083	IFI44L_10964	IFI44L	4.44159e-14	0.396	HN1_51155	HN1	0.00432119	0.139	MSR1_4481	MSR1	6.78263e-18	0.483	TAP1-r-Plus
EGFL6_25975	EGFL6	4.54328e-58	0.463	IFI44_10561	IFI44	6.04812e-15	0.408	HNF4G_3174	HNF4G	3.27799e-05	0.195	MSRA_4482	MSRA	0.00480393	0.182	TAP1-r-Plus
EGFR_1956	EGFR	2.66117e-07	0.16	IFI6_2537	IFI6	6.03211e-09	0.316	HNRNPC_3183	HNRNPC	0.00451962	0.138	MST1R_4486	MST1R	1.90238e-10	0.373	TAP1-r-Plus
EGLN1_54583	EGLN1	0.00131676	0.102	IFIH1_64135	IFIH1	5.93866e-14	0.394	HOMER3_9454	HOMER3	0.000700033	0.162	MT1DP_326343	MT1DP	3.79402e-05	0.255	TAP1-r-Plus
EHBP1L1_254102	EHBP1L1	8.11411e-21	0.283	IFIT3_3437	IFIT3	1.05699e-15	0.418	HOXA10_3206	HOXA10	0.000123223	0.182	MT1E_4493	MT1E	3.05987e-05	0.258	TAP1-r-Plus
EHBP1_23301	EHBP1	0.00843284	0.085	IFITM1_8519	IFITM1	1.23094e-13	0.39	HOXA13_3209	HOXA13	0.00803695	0.13	MT1G_4495	MT1G	0.000593004	0.217	TAP1-r-Plus
EHD1_10938	EHD1	7.26434e-33	0.355	IFITM2_10581	IFITM2	8.64794e-05	0.223	HOXA1_3198	HOXA1	1.16248e-11	0.306	MT1H_4496	MT1H	0.00444241	0.183	TAP1-r-Plus
EHD4_30844	EHD4	0.00581783	0.089	IFITM3_10410	IFITM3	2.02236e-05	0.24	HOXA3_3200	HOXA3	0.000488806	0.166	MT1L_4500	MT1L	5.09384e-05	0.251	TAP1-r-Plus
EHMT2_10919	EHMT2	4.10252e-06	0.144	IFITM4P_340198	IFITM4P	0.000636811	0.197	HPRT1_3251	HPRT1	6.46427e-17	0.369	MT1M_4499	MT1M	4.97447e-05	0.252	TAP1-r-Plus
EID2_163126	EID2	0.00115909	0.103	IFNB1_3456	IFNB1	6.51248e-07	0.275	HPS3_84343	HPS3	2.33315e-11	0.302	MT1X_4501	MT1X	0.00929359	0.169	TAP1-r-Plus
EID3_493861	EID3	0.000333477	0.114	IFNGR2_3460	IFNGR2	2.79262e-09	0.322	HPS5_11234	HPS5	2.39203e-15	0.352	MT2A_4502	MT2A	3.22526e-14	0.434	TAP1-r-Plus
EIF1AD_84285	EIF1AD	1.33326e-05	0.137	IFNG_3458	IFNG	3.22251e-41	0.639	HPSE_10855	HPSE	5.78651e-09	0.266	MTAP_4507	MTAP	0.0062465	0.177	TAP1-r-Plus
EIF2AK2_5610	EIF2AK2	2.32212e-64	0.485	IGFBP6_3489	IGFBP6	0.00529936	0.164	HRCT1_646962	HRCT1	0.000169919	0.178	MTCP1NB_100272147	CMC4	6.04726e-05	0.249	TAP1-r-Plus
EIF2B3_8891	EIF2B3	3.52447e-17	0.256	IGFL2_147920	IGFL2	2.44225e-08	0.304	HRH1_3269	HRH1	1.43117e-07	0.243	MTCP1_4515	MTCP1	1.09375e-07	0.319	TAP1-r-Plus
EIF2C2_27161	AGO2	4.436e-14	0.231	IGJ_3512	JCHAIN	1.32404e-14	0.403	HRH2_3274	HRH2	1.99979e-07	0.24	MTDH_92140	MTDH	0.000151145	0.237	TAP1-r-Plus
EIF2C3_192669	AGO3	8.79211e-05	0.124	IGSF21_84966	IGSF21	1.04243e-05	0.247	HRK_8739	HRK	0.0026076	0.146	MTERFD1_51001	MTERF3	0.00379651	0.186	TAP1-r-Plus
EIF2S2_8894	EIF2S2	5.33854e-35	0.366	IGSF22_283284	IGSF22	0.00511062	0.164	HS3ST3A1_9955	HS3ST3A1	1.89359e-10	0.289	MTFMT_123263	MTFMT	0.00082217	0.212	TAP1-r-Plus
EIF3B_8662	EIF3B	8.90756e-15	0.237	IGSF3_3321	IGSF3	0.000513729	0.2	HS3ST3B1_9953	HS3ST3B1	1.70532e-13	0.33	MTHFD2_10797	MTHFD2	1.66297e-05	0.265	TAP1-r-Plus
EIF3C_8663	EIF3C	2.60933e-05	0.132	IGSF6_10261	IGSF6	3.10111e-20	0.47	HSD11B1_3290	HSD11B1	3.78143e-29	0.478	MTHFS_10588	MTHFS	0.00845387	0.171	TAP1-r-Plus
EIF3K_27335	EIF3K	2.57073e-10	0.195	IKBIP_121457	IKBIP	0.00778004	0.157	HSD3B7_80270	HSD3B7	2.39242e-09	0.272	MTM1_4534	MTM1	7.43414e-09	0.343	TAP1-r-Plus
EIF3M_10480	EIF3M	3.60845e-06	0.145	IKBKE_9641	IKBKE	1.8836e-11	0.358	HSF5_124535	HSF5	2.69565e-08	0.255	MTP18_51537	MTFP1	3.09558e-09	0.351	TAP1-r-Plus
EIF4A1_1973	EIF4A1	5.35852e-06	0.142	IKBKG_8517	IKBKG	0.000567207	0.198	HSH2D_84941	HSH2D	1.10443e-11	0.306	MUC16_94025	MUC16	0.00239568	0.194	TAP1-r-Plus
EIF4E2_9470	EIF4E2	1.6554e-08	0.175	IKZF1_10320	IKZF1	3.30703e-25	0.52	HSPA13_6782	HSPA13	0.000368444	0.17	MUC1_4582	MUC1	3.94942e-12	0.402	TAP1-r-Plus
EIF4EBP1_1978	EIF4EBP1	3.35262e-08	0.171	IKZF2_22807	IKZF2	1.20595e-06	0.269	HSPA14_51182	HSPA14	0.000390025	0.169	MUS81_80198	MUS81	0.000132491	0.238	TAP1-r-Plus
EIF4G1_1981	EIF4G1	1.20829e-12	0.218	IKZF3_22806	IKZF3	4.34074e-09	0.318	HSPA6_3310	HSPA6	1.31936e-08	0.26	MVP_9961	MVP	1.57912e-14	0.439	TAP1-r-Plus
EIF5A2_56648	EIF5A2	3.88391e-07	0.158	IK_3550	IK	0.00797207	0.157	HSPA7_3311	HSPA7	1.07442e-08	0.262	MX1_4599	MX1	3.14814e-31	0.615	TAP1-r-Plus
EIF5AL1_143244	EIF5AL1	2.059e-13	0.225	IL10RA_3587	IL10RA	7.00325e-19	0.456	HSPB11_51668	HSPB11	0.00161792	0.152	MX2_4600	MX2	3.16235e-14	0.434	TAP1-r-Plus
EIF5A_1984	EIF5A	6.63426e-13	0.22	IL10_3586	IL10	1.20568e-15	0.417	HSPBAP1_79663	HSPBAP1	0.00476566	0.137	MXD3_83463	MXD3	0.00318697	0.189	TAP1-r-Plus
EIF5B_9669	EIF5B	2.17126e-06	0.148	IL11_3589	IL11	0.00197092	0.18	HTATIP2_10553	HTATIP2	0.00858963	0.129	MYBPH_4608	MYBPH	0.00242877	0.194	TAP1-r-Plus
EIF6_3692	EIF6	3.33477e-06	0.145	IL12A_3592	IL12A	1.66488e-10	0.343	HTR1D_3352	HTR1D	3.78441e-06	0.215	MYB_4602	MYB	0.000357175	0.224	TAP1-r-Plus
ELAC1_55520	ELAC1	1.98209e-07	0.162	IL12B_3593	IL12B	8.09856e-08	0.294	HTR6_3362	HTR6	0.000140386	0.18	MYCL1_4610	MYCL	0.00886136	0.17	TAP1-r-Plus
ELAC2_60528	ELAC2	0.00265659	0.096	IL12RB1_3594	IL12RB1	2.40162e-33	0.588	HTR7_3363	HTR7	2.66301e-14	0.34	MYD88_4615	MYD88	1.08907e-20	0.516	TAP1-r-Plus
ELAVL1_1994	ELAVL1	0.000412159	0.112	IL12RB2_3595	IL12RB2	0.000134604	0.217	HTRA4_203100	HTRA4	7.57525e-11	0.295	MYEOV_26579	MYEOV	1.2963e-07	0.317	TAP1-r-Plus
ELAVL4_1996	ELAVL4	0.00687976	0.087	IL15RA_3601	IL15RA	6.9986e-16	0.42	HUS1B_135458	HUS1B	0.00212962	0.148	MYL12A_10627	MYL12A	3.56335e-06	0.283	TAP1-r-Plus
ELF4_2000	ELF4	5.25913e-29	0.334	IL15_3600	IL15	2.00717e-30	0.566	HVCN1_84329	HVCN1	2.45918e-16	0.363	MYL12B_103910	MYL12B	0.00843273	0.171	TAP1-r-Plus
ELF5_2001	ELF5	3.01763e-10	0.194	IL16_3603	IL16	5.80762e-17	0.433	HYAL4_23553	HYAL4	8.02927e-07	0.229	MYO1C_4641	MYO1C	0.000902513	0.21	TAP1-r-Plus
ELK1_2002	ELK1	0.000464833	0.111	IL17REL_400935	IL17REL	0.00175057	0.182	ICAM1_3383	ICAM1	0.00137266	0.154	MYO1F_4542	MYO1F	3.50589e-17	0.474	TAP1-r-Plus
ELK4_2005	ELK4	0.00568825	0.089	IL18BP_10068	IL18BP	5.35363e-31	0.57	ICAM2_3384	ICAM2	1.04707e-05	0.206	MYO1G_64005	MYO1G	3.56227e-16	0.461	TAP1-r-Plus
ELL_8178	ELL	8.89232e-07	0.153	IL18R1_8809	IL18R1	0.000696893	0.195	ICAM3_3385	ICAM3	2.05013e-19	0.395	MYO5A_4644	MYO5A	2.63394e-07	0.31	TAP1-r-Plus
ELMO1_9844	ELMO1	2.75463e-23	0.299	IL18RAP_8807	IL18RAP	3.31386e-15	0.411	ICOSLG_23308	ICOSLG	0.00291061	0.144	MYO5B_4645	MYO5B	0.00716809	0.174	TAP1-r-Plus
ELOF1_84337	ELOF1	0.00939356	0.084	IL18_3606	IL18	4.55068e-22	0.49	ICOS_29851	ICOS	4.78442e-50	0.602	MYO7A_4647	MYO7A	0.00843811	0.171	TAP1-r-Plus
ELOVL1_64834	ELOVL1	1.41065e-14	0.235	IL1B_3553	IL1B	1.2897e-09	0.328	IDO1_3620	IDO1	4.87251e-56	0.63	MYOF_26509	MYOF	0.00432819	0.184	TAP1-r-Plus
ELOVL3_83401	ELOVL3	7.53426e-06	0.14	IL20RA_53832	IL20RA	0.0026708	0.175	IDO2_169355	IDO2	3.59149e-07	0.235	NAA10_8260	NAA10	1.07394e-06	0.296	TAP1-r-Plus
ELOVL4_6785	ELOVL4	0.00200618	0.099	IL20RB_53833	IL20RB	0.00140117	0.185	IDS_3423	IDS	7.19012e-05	0.187	NAA20_51126	NAA20	0.00843493	0.171	TAP1-r-Plus
ELOVL7_79993	ELOVL7	4.68386e-14	0.231	IL21R_50615	IL21R	7.24134e-35	0.599	IER5_51278	IER5	1.03562e-07	0.245	NAAA_27163	NAAA	5.65266e-10	0.365	TAP1-r-Plus
EMB_133418	EMB	0.000289295	0.115	IL21_59067	IL21	0.000185513	0.213	IFFO1_25900	IFFO1	1.70384e-13	0.33	NADSYN1_55191	NADSYN1	0.000937704	0.21	TAP1-r-Plus
EMD_2010	EMD	1.55833e-05	0.136	IL22RA2_116379	IL22RA2	9.67616e-05	0.221	IFI16_3428	IFI16	4.07177e-27	0.462	NAGA_4668	NAGA	8.68379e-10	0.361	TAP1-r-Plus
EME1_146956	EME1	5.77853e-14	0.23	IL23A_51561	IL23A	5.79469e-06	0.254	IFI27L1_122509	IFI27L1	2.40686e-05	0.198	NAGK_55577	NAGK	1.92734e-06	0.29	TAP1-r-Plus
EMG1_10436	EMG1	9.07459e-06	0.139	IL24_11009	IL24	9.71284e-07	0.271	IFI27L2_83982	IFI27L2	2.88533e-18	0.384	NAMPT_10135	NAMPT	1.41141e-07	0.316	TAP1-r-Plus
EMID2_136227	COL26A1	5.53144e-14	0.23	IL27RA_9466	IL27RA	1.91801e-10	0.342	IFI27_3429	IFI27	4.93226e-30	0.484	NANS_54187	NANS	6.85282e-05	0.247	TAP1-r-Plus
EMILIN2_84034	EMILIN2	6.24242e-52	0.44	IL28B_282617	IFNL3	0.00179192	0.181	IFI30_10437	IFI30	9.45442e-31	0.489	NAPA_8775	NAPA	0.000476633	0.22	TAP1-r-Plus
EML3_256364	EML3	0.00870863	0.085	IL29_282618	IFNL1	3.24485e-05	0.234	IFI35_3430	IFI35	1.05886e-66	0.673	NAPRT1_93100	NAPRT	4.27998e-06	0.281	TAP1-r-Plus
EML4_27436	EML4	2.03653e-22	0.294	IL2RA_3559	IL2RA	2.00349e-24	0.513	IFI44L_10964	IFI44L	1.83908e-37	0.534	NAPSB_256236	NAPSB	2.26848e-14	0.436	TAP1-r-Plus
EML6_400954	EML6	0.00365226	0.093	IL2RB_3560	IL2RB	5.39661e-28	0.546	IFI44_10561	IFI44	1.17476e-33	0.509	NARS_4677	NARS	0.00181143	0.199	TAP1-r-Plus
EMP3_2014	EMP3	3.52673e-37	0.377	IL2RG_3561	IL2RG	3.89995e-29	0.555	IFI6_2537	IFI6	4.78062e-17	0.371	NAT1_9	NAT1	0.0017343	0.2	TAP1-r-Plus
EMR1_2015	ADGRE1	9.29051e-38	0.379	IL31RA_133396	IL31RA	0.000416585	0.203	IFIH1_64135	IFIH1	3.52855e-61	0.651	NAT8B_51471	NAT8B	7.30785e-07	0.3	TAP1-r-Plus
EMR2_30817	ADGRE2	2.76776e-50	0.434	IL32_9235	IL32	1.09789e-08	0.311	IFIT1B_439996	IFIT1B	0.00398087	0.14	NBN_4683	NBN	0.000889344	0.21	TAP1-r-Plus
EMR3_84658	ADGRE3	0.00791515	0.086	IL34_146433	IL34	0.00462418	0.166	IFIT1_3434	IFIT1	5.4662e-20	0.401	NCEH1_57552	NCEH1	9.3021e-08	0.32	TAP1-r-Plus
EMR4P_326342	ADGRE4P	4.3072e-05	0.129	IL3RA_3563	IL3RA	0.00205938	0.179	IFIT2_3433	IFIT2	2.35205e-34	0.514	NCF1B_654816	NCF1B	2.76412e-26	0.573	TAP1-r-Plus
EN1_2019	EN1	7.2658e-19	0.269	IL4I1_259307	IL4I1	5.58934e-25	0.518	IFIT3_3437	IFIT3	1.26806e-61	0.653	NCF1C_654817	NCF1C	9.32108e-28	0.586	TAP1-r-Plus
EN2_2020	EN2	0.00468286	0.091	IL4R_3566	IL4R	0.000956704	0.191	IFIT5_24138	IFIT5	4.5921e-17	0.371	NCF1_653361	NCF1	2.16614e-32	0.624	TAP1-r-Plus
ENG_2022	ENG	4.56679e-09	0.181	IL5RA_3568	IL5RA	0.00617167	0.161	IFITM1_8519	IFITM1	7.06554e-14	0.335	NCF2_4688	NCF2	2.71373e-21	0.523	TAP1-r-Plus
ENO1_2023	ENO1	3.41925e-38	0.381	IL6_3569	IL6	0.00409016	0.168	IFITM3_10410	IFITM3	1.19592e-14	0.344	NCF4_4689	NCF4	3.4786e-21	0.522	TAP1-r-Plus
ENOX2_10495	ENOX2	1.93887e-06	0.149	IL7R_3575	IL7R	3.41371e-05	0.234	IFITM4P_340198	IFITM4P	0.00465652	0.138	NCK1_4690	NCK1	8.19465e-08	0.321	TAP1-r-Plus
ENPP2_5168	ENPP2	2.0573e-09	0.185	IL7_3574	IL7	1.13392e-08	0.31	IFNAR2_3455	IFNAR2	3.45882e-08	0.253	NCKAP1L_3071	NCKAP1L	1.15757e-21	0.527	TAP1-r-Plus
ENPP6_133121	ENPP6	2.58925e-09	0.184	IL8_3576	CXCL8	0.000634377	0.197	IFNB1_3456	IFNB1	0.000302709	0.172	NCLN_56926	NCLN	0.00724696	0.174	TAP1-r-Plus
ENTHD1_150350	ENTHD1	8.60128e-23	0.296	IL9R_3581	IL9R	6.1356e-08	0.296	IFNE_338376	IFNE	1.86755e-06	0.222	NCOA7_135112	NCOA7	2.79237e-07	0.31	TAP1-r-Plus
ENY2_56943	ENY2	1.76026e-12	0.216	ILF2_3608	ILF2	0.00706377	0.159	IFNGR1_3459	IFNGR1	2.82233e-10	0.286	NCR1_9437	NCR1	6.82066e-09	0.344	TAP1-r-Plus
EOMES_8320	EOMES	1.64745e-74	0.517	IMPDH1_3614	IMPDH1	5.65029e-09	0.316	IFNG_3458	IFNG	5.45082e-71	0.688	NCR3_259197	NCR3	1.24361e-25	0.567	TAP1-r-Plus
EPB41L2_2037	EPB41L2	2.47082e-07	0.161	ING2_3622	ING2	0.00371149	0.17	IFRD1_3475	IFRD1	0.000223967	0.175	NCRNA00152_112597	LINC00152	0.000438297	0.221	TAP1-r-Plus
EPHA2_1969	EPHA2	4.23376e-11	0.203	INGX_27160	INGX	0.00399202	0.168	IGDCC4_57722	IGDCC4	4.31326e-08	0.252	NDRG1_10397	NDRG1	1.32005e-05	0.268	TAP1-r-Plus
EPHA4_2043	EPHA4	0.00236026	0.097	INO80C_125476	INO80C	0.000466448	0.201	IGF2BP2_10644	IGF2BP2	1.27652e-09	0.276	NDUFA1_4694	NDUFA1	1.36589e-06	0.293	TAP1-r-Plus
EPHB1_2047	EPHB1	0.000599135	0.109	INO80E_283899	INO80E	0.000886507	0.192	IGF2BP3_10643	IGF2BP3	4.83999e-07	0.233	NDUFA2_4695	NDUFA2	0.000849501	0.211	TAP1-r-Plus
EPHB2_2048	EPHB2	1.58304e-34	0.363	INPP4A_3631	INPP4A	4.72509e-05	0.23	IGFBP1_3484	IGFBP1	0.00219297	0.148	NDUFA6_4700	NDUFA6	0.00122285	0.205	TAP1-r-Plus
EPHB3_2049	EPHB3	0.000397258	0.112	INPP4B_8821	INPP4B	2.77486e-10	0.339	IGFBP6_3489	IGFBP6	0.000853893	0.16	NDUFA8_4702	NDUFA8	0.000802853	0.212	TAP1-r-Plus
EPHB6_2051	EPHB6	6.71052e-30	0.339	INPP5D_3635	INPP5D	1.60072e-14	0.402	IGFL2_147920	IGFL2	4.78553e-05	0.192	NDUFAB1_4706	NDUFAB1	0.00898844	0.17	TAP1-r-Plus
EPHX3_79852	EPHX3	9.67807e-14	0.228	INPP5J_27124	INPP5J	0.000202142	0.212	IGJ_3512	JCHAIN	1.02695e-06	0.227	NDUFB11_54539	NDUFB11	0.000187762	0.234	TAP1-r-Plus
EPRS_2058	EPRS	3.14107e-05	0.131	INPPL1_3636	INPPL1	0.00940081	0.154	IGSF21_84966	IGSF21	0.00584414	0.134	NDUFB1_4707	NDUFB1	0.00102223	0.208	TAP1-r-Plus
EPS15_2060	EPS15	0.0040531	0.092	INSL3_3640	INSL3	2.05603e-19	0.461	IGSF6_10261	IGSF6	3.11924e-24	0.439	NDUFB5_4711	NDUFB5	0.00124914	0.205	TAP1-r-Plus
EPSTI1_94240	EPSTI1	5.6882e-175	0.722	INTS12_57117	INTS12	0.00058567	0.198	IKBIP_121457	IKBIP	1.94742e-07	0.24	NDUFB6_4712	NDUFB6	0.000409953	0.222	TAP1-r-Plus
EPYC_1833	EPYC	2.87246e-06	0.146	INTS8_55656	INTS8	0.000484582	0.2	IKBKE_9641	IKBKE	2.09424e-16	0.364	NDUFC1_4717	NDUFC1	0.00370171	0.186	TAP1-r-Plus
ERAP1_51752	ERAP1	2.47411e-19	0.272	IPCEF1_26034	IPCEF1	6.76837e-20	0.467	IKBKG_8517	IKBKG	0.000264573	0.173	NDUFC2_4718	NDUFC2	0.00105527	0.208	TAP1-r-Plus
ERAP2_64167	ERAP2	4.00142e-10	0.193	IPO13_9670	IPO13	0.00169505	0.182	IKZF1_10320	IKZF1	3.6988e-25	0.447	NDUFS3_4722	NDUFS3	0.00111265	0.207	TAP1-r-Plus
ERC2_26059	ERC2	0.00280432	0.096	IQCC_55721	IQCC	0.00266462	0.175	IKZF3_22806	IKZF3	4.35638e-10	0.284	NDUFS7_374291	NDUFS7	0.000157578	0.236	TAP1-r-Plus
ERCC3_2071	ERCC3	0.00386995	0.093	IQCD_115811	IQCD	7.78601e-08	0.294	IL10RA_3587	IL10RA	1.39449e-30	0.488	NDUFS8_4728	NDUFS8	0.000677254	0.215	TAP1-r-Plus
ERCC6L_54821	ERCC6L	4.35525e-17	0.256	IQCE_23288	IQCE	0.00197124	0.18	IL10RB_3588	IL10RB	2.12613e-11	0.302	NDUFV1_4723	NDUFV1	0.000102941	0.242	TAP1-r-Plus
EREG_2069	EREG	0.0003553	0.113	IQCG_84223	IQCG	0.00173621	0.182	IL10_3586	IL10	7.07359e-23	0.427	NDUFV2_4729	NDUFV2	0.000786488	0.212	TAP1-r-Plus
ERGIC2_51290	ERGIC2	3.30615e-06	0.145	IQGAP1_8826	IQGAP1	5.25787e-13	0.381	IL12A_3592	IL12A	7.60028e-06	0.209	NEAT1_283131	NEAT1	0.00219415	0.196	TAP1-r-Plus
ERI1_90459	ERI1	4.10855e-09	0.182	IQGAP3_128239	IQGAP3	0.000234555	0.21	IL12B_3593	IL12B	0.000435838	0.168	NECAP2_55707	NECAP2	0.00400801	0.185	TAP1-r-Plus
ERI3_79033	ERI3	3.45084e-08	0.171	IQSEC2_23096	IQSEC2	4.40208e-05	0.231	IL12RB1_3594	IL12RB1	1.74505e-56	0.632	NEDD8_4738	NEDD8	0.0029179	0.191	TAP1-r-Plus
ERICH1_157697	ERICH1	3.16298e-06	0.146	IRAK1_3654	IRAK1	7.07683e-05	0.225	IL12RB2_3595	IL12RB2	3.22833e-22	0.421	NEURL3_93082	NEURL3	5.65502e-11	0.383	TAP1-r-Plus
ERMN_57471	ERMN	0.000260836	0.116	IRAK3_11213	IRAK3	0.00141094	0.185	IL13RA1_3597	IL13RA1	0.00269229	0.145	NEXN_91624	NEXN	0.00357574	0.187	TAP1-r-Plus
ERN2_10595	ERN2	0.000200629	0.118	IRAK4_51135	IRAK4	6.16371e-06	0.253	IL13_3596	IL13	0.00881459	0.128	NFAM1_150372	NFAM1	1.3496e-14	0.44	TAP1-r-Plus
ERO1L_30001	ERO1L	2.20358e-09	0.185	IRF1_3659	IRF1	4.42072e-49	0.682	IL15RA_3601	IL15RA	5.5531e-80	0.718	NFATC1_4772	NFATC1	6.76209e-06	0.276	TAP1-r-Plus
ERP29_10961	ERP29	0.00972146	0.083	IRF2_3660	IRF2	0.00428157	0.167	IL15_3600	IL15	1.17822e-56	0.632	NFATC2IP_84901	NFATC2IP	0.000135817	0.238	TAP1-r-Plus
ERP44_23071	ERP44	3.28574e-37	0.377	IRF3_3661	IRF3	9.89902e-05	0.221	IL16_3603	IL16	1.22159e-16	0.367	NFKB1_4790	NFKB1	1.02523e-14	0.441	TAP1-r-Plus
ESCO2_157570	ESCO2	2.80088e-11	0.205	IRF4_3662	IRF4	1.76779e-18	0.451	IL17A_3605	IL17A	8.17354e-09	0.264	NFKB2_4791	NFKB2	7.56616e-06	0.274	TAP1-r-Plus
ESPL1_9700	ESPL1	1.30372e-14	0.235	IRF5_3663	IRF5	0.000636655	0.197	IL18BP_10068	IL18BP	3.71618e-53	0.617	NFKBIA_4792	NFKBIA	1.53255e-13	0.424	TAP1-r-Plus
ESPNL_339768	ESPNL	0.000144633	0.12	IRF7_3665	IRF7	1.00789e-06	0.271	IL18R1_8809	IL18R1	8.41765e-26	0.452	NFKBIE_4794	NFKBIE	4.85209e-11	0.384	TAP1-r-Plus
ESR2_2100	ESR2	1.94952e-17	0.258	IRF8_3394	IRF8	5.39389e-06	0.254	IL18RAP_8807	IL18RAP	1.1839e-42	0.564	NFKBIZ_64332	NFKBIZ	0.00409887	0.185	TAP1-r-Plus
ESRRA_2101	ESRRA	4.33136e-16	0.248	IRF9_10379	IRF9	9.54749e-16	0.418	IL18_3606	IL18	3.68134e-22	0.421	NFX1_4799	NFX1	3.95283e-05	0.254	TAP1-r-Plus
ESYT3_83850	ESYT3	4.29283e-14	0.231	ISG15_9636	ISG15	2.11705e-14	0.4	IL1A_3552	IL1A	1.42131e-09	0.276	NHP2L1_4809	NHP2L1	0.0092136	0.169	TAP1-r-Plus
ETS1_2113	ETS1	7.61961e-23	0.297	ISG20_3669	ISG20	7.28349e-15	0.407	IL1B_3553	IL1B	3.92556e-16	0.361	NINJ1_4814	NINJ1	3.11146e-06	0.284	TAP1-r-Plus
ETS2_2114	ETS2	7.82236e-06	0.14	ISL2_64843	ISL2	0.001737	0.182	IL1F5_26525	IL36RN	0.00291182	0.144	NINJ2_4815	NINJ2	3.9424e-06	0.282	TAP1-r-Plus
ETV3L_440695	ETV3L	0.000148375	0.12	ISLR_3671	ISLR	0.000302132	0.207	IL1R2_7850	IL1R2	2.41504e-19	0.394	NIP7_51388	NIP7	0.00814761	0.172	TAP1-r-Plus
ETV6_2120	ETV6	8.39228e-12	0.21	ISY1_57461	ISY1	0.000779078	0.194	IL1RN_3557	IL1RN	6.70083e-16	0.358	NIPA1_123606	NIPA1	0.00672816	0.175	TAP1-r-Plus
ETV7_51513	ETV7	1.09031e-282	0.835	ITGA3_3675	ITGA3	1.0119e-07	0.292	IL20RB_53833	IL20RB	2.08405e-06	0.221	NIPA2_81614	NIPA2	0.0014396	0.203	TAP1-r-Plus
EVI2A_2123	EVI2A	1.63442e-34	0.363	ITGA4_3676	ITGA4	4.07309e-15	0.41	IL21R_50615	IL21R	7.05347e-44	0.571	NIPAL2_79815	NIPAL2	2.52569e-09	0.353	TAP1-r-Plus
EVI2B_2124	EVI2B	8.52774e-59	0.466	ITGAD_3681	ITGAD	2.36963e-06	0.263	IL21_59067	IL21	2.30963e-11	0.302	NIPSNAP3A_25934	NIPSNAP3A	0.000225727	0.231	TAP1-r-Plus
EWSR1_2130	EWSR1	2.72206e-07	0.16	ITGAL_3683	ITGAL	3.78672e-07	0.28	IL22RA1_58985	IL22RA1	4.2387e-05	0.193	NIT2_56954	NIT2	0.00826648	0.171	TAP1-r-Plus
EXO1_9156	EXO1	1.81053e-23	0.301	ITGAM_3684	ITGAM	2.79301e-14	0.399	IL22RA2_116379	IL22RA2	2.24438e-10	0.288	NKAPL_222698	NKAPL	0.00429294	0.184	TAP1-r-Plus
EXOC3L_283849	EXOC3L1	0.00152845	0.101	ITGAV_3685	ITGAV	0.000877566	0.192	IL23A_51561	IL23A	7.89674e-15	0.346	NKAP_79576	NKAP	0.00739669	0.173	TAP1-r-Plus
EXOG_9941	EXOG	3.46163e-08	0.171	ITGAX_3687	ITGAX	4.09799e-18	0.447	IL23R_149233	IL23R	0.000473888	0.167	NKG7_4818	NKG7	4.75581e-38	0.664	TAP1-r-Plus
EXOSC2_23404	EXOSC2	1.18346e-05	0.137	ITGB2_3689	ITGB2	4.26581e-27	0.538	IL24_11009	IL24	3.9602e-05	0.193	NKX3-1_4824	NKX3-1	0.000163722	0.235	TAP1-r-Plus
EXOSC3_51010	EXOSC3	2.72565e-11	0.205	ITGB3BP_23421	ITGB3BP	0.00130454	0.186	IL26_55801	IL26	9.48182e-18	0.378	NLRC3_197358	NLRC3	1.59999e-06	0.292	TAP1-r-Plus
EXOSC4_54512	EXOSC4	8.16356e-08	0.167	ITGB4_3691	ITGB4	7.74499e-05	0.224	IL27RA_9466	IL27RA	0.000228407	0.175	NLRC4_58484	NLRC4	9.7848e-09	0.341	TAP1-r-Plus
EXOSC5_56915	EXOSC5	0.00049186	0.111	ITGB7_3695	ITGB7	2.54685e-09	0.322	IL27_246778	IL27	1.14566e-45	0.58	NLRC5_84166	NLRC5	1.19218e-48	0.726	TAP1-r-Plus
EXOSC6_118460	EXOSC6	1.87254e-15	0.243	ITGB8_3696	ITGB8	0.00161293	0.183	IL28A_282616	IFNL2	0.000218933	0.176	NLRP1_22861	NLRP1	0.00801515	0.172	TAP1-r-Plus
EXOSC8_11340	EXOSC8	5.93753e-08	0.168	ITK_3702	ITK	1.5179e-20	0.474	IL28B_282617	IFNL3	0.00029489	0.172	NLRP3_114548	NLRP3	5.00724e-09	0.347	TAP1-r-Plus
EXOSC9_5393	EXOSC9	1.94765e-05	0.134	ITM2A_9452	ITM2A	1.24627e-06	0.269	IL29_282618	IFNL1	1.09136e-12	0.32	NME3_4832	NME3	5.61813e-05	0.25	TAP1-r-Plus
EXT1_2131	EXT1	1.89552e-17	0.258	ITPKB_3707	ITPKB	0.00213634	0.179	IL2RA_3559	IL2RA	1.25573e-34	0.515	NMI_9111	NMI	7.20974e-44	0.701	TAP1-r-Plus
EXT2_2132	EXT2	1.59447e-06	0.15	ITPR3_3710	ITPR3	1.58157e-08	0.308	IL2RB_3560	IL2RB	3.93086e-53	0.617	NNMT_4837	NNMT	2.84251e-09	0.352	TAP1-r-Plus
EZH2_2146	EZH2	3.05904e-26	0.318	ITPRIPL1_150771	ITPRIPL1	3.0066e-07	0.282	IL2RG_3561	IL2RG	1.17938e-42	0.564	NOD1_10392	NOD1	0.000144882	0.237	TAP1-r-Plus
F11R_50848	F11R	5.69307e-06	0.142	ITPRIPL2_162073	ITPRIPL2	0.000935283	0.191	IL2_3558	IL2	4.99229e-05	0.191	NOD2_64127	NOD2	1.23684e-34	0.641	TAP1-r-Plus
F5_2153	F5	1.23837e-37	0.379	IVNS1ABP_10625	IVNS1ABP	0.000625361	0.197	IL31RA_133396	IL31RA	0.000247891	0.174	NOP10_55505	NOP10	0.000156194	0.236	TAP1-r-Plus
F8A1_8263	F8A1	2.08342e-09	0.185	JAK2_3717	JAK2	9.43681e-14	0.392	IL32_9235	IL32	3.25362e-42	0.561	NOP16_51491	NOP16	3.83251e-06	0.282	TAP1-r-Plus
FABP5L3_220832	FABP5P3	0.000157951	0.119	JAK3_3718	JAK3	3.38283e-26	0.53	IL34_146433	IL34	0.000483824	0.166	NPC1_4864	NPC1	4.59049e-05	0.253	TAP1-r-Plus
FABP5_2171	FABP5	4.33536e-26	0.317	JAKMIP1_152789	JAKMIP1	1.66619e-27	0.541	IL3RA_3563	IL3RA	3.10095e-08	0.254	NPC2_10577	NPC2	0.00184294	0.199	TAP1-r-Plus
FABP6_2172	FABP6	8.77051e-06	0.139	JMJD6_23210	JMJD6	0.00158116	0.183	IL4I1_259307	IL4I1	4.99228e-47	0.587	NPLOC4_55666	NPLOC4	0.00813905	0.172	TAP1-r-Plus
FABP7_2173	FABP7	1.50505e-16	0.251	JSRP1_126306	JSRP1	1.73277e-18	0.451	IL4R_3566	IL4R	9.84038e-08	0.245	NPL_80896	NPL	5.71748e-16	0.459	TAP1-r-Plus
FADS1_3992	FADS1	1.14004e-13	0.227	JUNB_3726	JUNB	0.00478891	0.165	IL6_3569	IL6	6.69341e-06	0.21	NPR1_4881	NPR1	4.93678e-05	0.252	TAP1-r-Plus
FADS2_9415	FADS2	9.05907e-16	0.245	KAL1_3730	ANOS1	0.000286796	0.208	IL7R_3575	IL7R	3.36371e-13	0.326	NPTN_27020	NPTN	0.00373589	0.186	TAP1-r-Plus
FADS3_3995	FADS3	3.72195e-16	0.248	KARS_3735	KARS	2.1614e-07	0.285	IL7_3574	IL7	5.01528e-29	0.477	NQO1_1728	NQO1	1.76763e-11	0.391	TAP1-r-Plus
FAF1_11124	FAF1	5.64834e-16	0.247	KATNA1_11104	KATNA1	0.00624834	0.161	IL8_3576	CXCL8	0.00095891	0.158	NQO2_4835	NQO2	0.00171507	0.2	TAP1-r-Plus
FAHD2A_51011	FAHD2A	9.02537e-08	0.166	KATNB1_10300	KATNB1	0.00748865	0.158	IL9R_3581	IL9R	3.44395e-32	0.499	NR1H2_7376	NR1H2	0.00315072	0.189	TAP1-r-Plus
FAIM3_9214	FAIM3	1.61979e-16	0.251	KBTBD8_84541	KBTBD8	1.44098e-05	0.244	ILK_3611	ILK	0.00716591	0.132	NR1H3_10062	NR1H3	6.13459e-11	0.382	TAP1-r-Plus
FAIM_55179	FAIM	2.49251e-06	0.147	KCNA10_3744	KCNA10	0.00740971	0.158	IMPA1_3612	IMPA1	6.4344e-05	0.189	NR2C2AP_126382	NR2C2AP	1.56191e-06	0.292	TAP1-r-Plus
FAM100B_283991	UBALD2	6.8268e-18	0.262	KCNA2_3737	KCNA2	0.000264144	0.209	INCENP_3619	INCENP	0.000287203	0.172	NR3C1_2908	NR3C1	7.51198e-09	0.343	TAP1-r-Plus
FAM101A_144347	FAM101A	1.5925e-09	0.187	KCNA3_3738	KCNA3	7.63812e-12	0.364	INF2_64423	INF2	0.000204117	0.176	NRBP2_340371	NRBP2	0.00840238	0.171	TAP1-r-Plus
FAM105A_54491	FAM105A	0.00588891	0.089	KCNA6_3742	KCNA6	0.000353356	0.205	INHBA_3624	INHBA	0.00148653	0.153	NSDHL_50814	NSDHL	6.55461e-10	0.364	TAP1-r-Plus
FAM105B_90268	OTULIN	1.6264e-24	0.307	KCNAB2_8514	KCNAB2	6.11519e-07	0.276	INPP1_3628	INPP1	0.0087793	0.129	NSMCE2_286053	NSMCE2	0.00149171	0.202	TAP1-r-Plus
FAM107A_11170	FAM107A	0.000323094	0.114	KCNC4_3749	KCNC4	0.0049745	0.165	INPP4B_8821	INPP4B	8.23381e-08	0.247	NSUN4_387338	NSUN4	0.00195312	0.198	TAP1-r-Plus
FAM111A_63901	FAM111A	2.9661e-05	0.131	KCND2_3751	KCND2	0.000190581	0.213	INPP5D_3635	INPP5D	7.09896e-12	0.309	NT5C3_51251	NT5C3A	1.08058e-09	0.36	TAP1-r-Plus
FAM111B_374393	FAM111B	1.73318e-14	0.234	KCNH4_23415	KCNH4	0.000814725	0.193	INSL3_3640	INSL3	5.05183e-16	0.36	NT5E_4907	NT5E	9.22219e-05	0.243	TAP1-r-Plus
FAM113B_91523	PCED1B	9.69792e-17	0.253	KCNJ10_3766	KCNJ10	1.09406e-14	0.404	IPPK_64768	IPPK	0.000440622	0.168	NTAN1_123803	NTAN1	0.000245334	0.23	TAP1-r-Plus
FAM115C_285966	TCAF2	0.00165188	0.1	KCNJ5_3762	KCNJ5	0.000120214	0.219	IQCG_84223	IQCG	0.00287658	0.144	NTN4_59277	NTN4	2.61592e-07	0.31	TAP1-r-Plus
FAM118B_79607	FAM118B	4.40464e-16	0.248	KCNK13_56659	KCNK13	0.000290865	0.207	IQGAP2_10788	IQGAP2	2.45919e-05	0.198	NTNG2_84628	NTNG2	0.000230786	0.231	TAP1-r-Plus
FAM119A_151194	METTL21A	0.00096746	0.105	KCNK6_9424	KCNK6	1.65954e-11	0.359	IQGAP3_128239	IQGAP3	2.4126e-08	0.256	NUB1_51667	NUB1	1.12747e-13	0.426	TAP1-r-Plus
FAM122C_159091	FAM122C	5.12887e-12	0.212	KCNK9_51305	KCNK9	0.00773953	0.157	IRAK1_3654	IRAK1	0.00290508	0.144	NUBP1_4682	NUBP1	0.000137341	0.238	TAP1-r-Plus
FAM123B_139285	AMER1	9.6732e-21	0.282	KCNMA1_3778	KCNMA1	0.000623502	0.197	IRAK2_3656	IRAK2	3.1658e-07	0.236	NUCB1_4924	NUCB1	0.00295803	0.19	TAP1-r-Plus
FAM124A_220108	FAM124A	4.57144e-10	0.192	KCNMB1_3779	KCNMB1	7.02508e-10	0.332	IRAK3_11213	IRAK3	2.30511e-05	0.199	NUDT19_390916	NUDT19	0.00640855	0.176	TAP1-r-Plus
FAM126A_84668	FAM126A	4.00258e-06	0.144	KCNMB4_27345	KCNMB4	2.54826e-06	0.262	IRAK4_51135	IRAK4	1.26305e-07	0.243	NUDT22_84304	NUDT22	2.07567e-07	0.313	TAP1-r-Plus
FAM127A_8933	FAM127A	9.42189e-05	0.123	KCNN4_3783	KCNN4	7.7541e-17	0.432	IRF1_3659	IRF1	1.62863e-111	0.798	NUDT2_318	NUDT2	7.10303e-05	0.247	TAP1-r-Plus
FAM127B_26071	FAM127B	1.20041e-07	0.165	KCNQ1_3784	KCNQ1	0.000637066	0.197	IRF2_3660	IRF2	1.19151e-13	0.332	NUDT7_283927	NUDT7	0.000339071	0.225	TAP1-r-Plus
FAM127C_441518	FAM127C	6.08785e-07	0.156	KCNQ3_3786	KCNQ3	0.00182047	0.181	IRF4_3662	IRF4	7.64555e-15	0.346	NUDT8_254552	NUDT8	1.60318e-07	0.315	TAP1-r-Plus
FAM129C_199786	FAM129C	3.29776e-32	0.351	KCNQ5_56479	KCNQ5	7.79252e-18	0.443	IRF5_3663	IRF5	7.41638e-17	0.369	NUP85_79902	NUP85	0.00367434	0.187	TAP1-r-Plus
FAM131C_348487	FAM131C	1.03294e-10	0.199	KCTD10_83892	KCTD10	3.32117e-05	0.234	IRF7_3665	IRF7	5.06194e-08	0.25	NUPR1_26471	NUPR1	2.98967e-12	0.404	TAP1-r-Plus
FAM135A_57579	FAM135A	4.04714e-11	0.203	KCTD12_115207	KCTD12	4.79411e-08	0.299	IRF8_3394	IRF8	8.76497e-24	0.435	NXNL2_158046	NXNL2	0.000415258	0.222	TAP1-r-Plus
FAM136A_84908	FAM136A	6.32858e-25	0.31	KCTD13_253980	KCTD13	1.63137e-06	0.266	IRF9_10379	IRF9	4.93345e-37	0.531	NXT2_55916	NXT2	3.49482e-05	0.256	TAP1-r-Plus
FAM150A_389658	FAM150A	0.00149827	0.101	KCTD2_23510	KCTD2	0.00314253	0.172	IRX4_50805	IRX4	0.00369885	0.141	OAS1_4938	OAS1	6.80158e-38	0.663	TAP1-r-Plus
FAM150B_285016	FAM150B	6.84217e-09	0.179	KCTD4_386618	KCTD4	0.00697381	0.159	ISG15_9636	ISG15	8.23087e-26	0.452	OAS2_4939	OAS2	3.81095e-39	0.672	TAP1-r-Plus
FAM151A_338094	FAM151A	0.000260699	0.116	KCTD5_54442	KCTD5	0.000935589	0.191	ISG20_3669	ISG20	2.30565e-06	0.22	OAS3_4940	OAS3	2.02742e-35	0.647	TAP1-r-Plus
FAM153A_285596	FAM153A	3.64508e-06	0.145	KDELR3_11015	KDELR3	0.00737382	0.158	ISL2_64843	ISL2	2.55129e-05	0.198	OASL_8638	OASL	4.63705e-42	0.69	TAP1-r-Plus
FAM158A_51016	EMC9	1.85899e-09	0.186	KEL_3792	KEL	3.28268e-09	0.32	ISLR_3671	ISLR	0.000216039	0.176	OAZ1_4946	OAZ1	6.48365e-09	0.345	TAP1-r-Plus
FAM159A_348378	FAM159A	3.37098e-16	0.249	KHDC1_80759	KHDC1	9.75242e-07	0.271	ISM2_145501	ISM2	0.000509703	0.166	OAZ3_51686	OAZ3	0.00504976	0.181	TAP1-r-Plus
FAM163A_148753	FAM163A	0.00357281	0.093	KHDRBS1_10657	KHDRBS1	3.22955e-05	0.235	ISY1_57461	ISY1	4.51353e-11	0.298	ODF3B_440836	ODF3B	5.76802e-27	0.579	TAP1-r-Plus
FAM167B_84734	FAM167B	3.23198e-07	0.159	KIAA0020_9933	KIAA0020	0.00216899	0.178	ITGA2_3673	ITGA2	0.000590705	0.164	OGFRL1_79627	OGFRL1	5.78549e-12	0.4	TAP1-r-Plus
FAM171A1_221061	FAM171A1	1.35689e-14	0.235	KIAA0040_9674	KIAA0040	1.23726e-08	0.31	ITGA4_3676	ITGA4	3.18174e-11	0.3	OGFR_11054	OGFR	5.21417e-07	0.303	TAP1-r-Plus
FAM176A_84141	EVA1A	1.82595e-08	0.174	KIAA0101_9768	KIAA0101	2.34306e-07	0.285	ITGA5_3678	ITGA5	9.07581e-10	0.279	OLR1_4973	OLR1	2.35269e-14	0.436	TAP1-r-Plus
FAM179A_165186	FAM179A	1.4458e-44	0.41	KIAA0125_9834	KIAA0125	1.0509e-13	0.391	ITGA6_3655	ITGA6	1.15354e-07	0.244	OMA1_115209	OMA1	6.7588e-06	0.276	TAP1-r-Plus
FAM181B_220382	FAM181B	0.00368825	0.093	KIAA0174_9798	IST1	2.34013e-05	0.238	ITGAD_3681	ITGAD	3.96451e-16	0.361	OPLAH_26873	OPLAH	0.00183736	0.199	TAP1-r-Plus
FAM188B_84182	FAM188B	3.26608e-07	0.159	KIAA0226_9711	KIAA0226	3.64542e-08	0.301	ITGAE_3682	ITGAE	2.32285e-21	0.413	OPTN_10133	OPTN	5.14949e-19	0.497	TAP1-r-Plus
FAM189B_10712	FAM189B	2.80581e-07	0.16	KIAA0319_9856	KIAA0319	0.000926967	0.191	ITGAL_3683	ITGAL	3.75228e-27	0.463	OR52N4_390072	OR52N4	6.82958e-05	0.247	TAP1-r-Plus
FAM18A_780776	TVP23A	2.29874e-20	0.28	KIAA0415_9907	AP5Z1	0.0041984	0.168	ITGAM_3684	ITGAM	3.71794e-12	0.313	ORAI1_84876	ORAI1	0.000252257	0.229	TAP1-r-Plus
FAM192A_80011	FAM192A	2.06308e-16	0.25	KIAA0513_9764	KIAA0513	7.67312e-09	0.314	ITGAV_3685	ITGAV	1.49375e-07	0.242	ORMDL2_29095	ORMDL2	2.54864e-05	0.26	TAP1-r-Plus
FAM195B_348262	FAM195B	0.00107315	0.104	KIAA0748_9840	TESPA1	2.66959e-23	0.502	ITGAX_3687	ITGAX	4.49186e-17	0.371	OSCAR_126014	OSCAR	1.39114e-20	0.515	TAP1-r-Plus
FAM19A1_407738	FAM19A1	0.00763067	0.086	KIAA0802_23255	MTCL1	0.00205509	0.179	ITGB1BP1_9270	ITGB1BP1	0.000123214	0.182	OSGIN1_29948	OSGIN1	0.000296778	0.227	TAP1-r-Plus
FAM19A3_284467	FAM19A3	1.43661e-06	0.15	KIAA1024_23251	KIAA1024	0.00564312	0.163	ITGB1_3688	ITGB1	0.00128667	0.155	OSGIN2_734	OSGIN2	0.000804414	0.212	TAP1-r-Plus
FAM19A4_151647	FAM19A4	1.53811e-08	0.175	KIAA1324_57535	KIAA1324	0.000260254	0.209	ITGB2_3689	ITGB2	9.5052e-23	0.426	OSMR_9180	OSMR	1.96829e-11	0.391	TAP1-r-Plus
FAM20A_54757	FAM20A	1.16344e-50	0.435	KIAA1377_57562	CEP126	0.00299648	0.173	ITGB3BP_23421	ITGB3BP	0.000141319	0.18	OSM_5008	OSM	6.45654e-10	0.364	TAP1-r-Plus
FAM20C_56975	FAM20C	1.08035e-09	0.188	KIAA1522_57648	KIAA1522	0.000195931	0.213	ITGB4_3691	ITGB4	0.000689722	0.162	OSTF1_26578	OSTF1	6.835e-17	0.471	TAP1-r-Plus
FAM23A_653567	TMEM236	3.86824e-09	0.182	KIAA1524_57650	KIAA1524	2.92908e-05	0.236	ITGB7_3695	ITGB7	4.58126e-36	0.525	OTOA_146183	OTOA	0.000112236	0.241	TAP1-r-Plus
FAM24B_196792	FAM24B	2.44873e-09	0.184	KIAA1539_80256	FAM214B	2.50539e-08	0.304	ITGB8_3696	ITGB8	0.000138319	0.181	OTUD4_54726	OTUD4	0.00586547	0.178	TAP1-r-Plus
FAM26F_441168	FAM26F	1.52202e-135	0.659	KIAA1609_57707	TLDC1	0.000666675	0.196	ITK_3702	ITK	6.20716e-35	0.518	OVCA2_124641	OVCA2	0.000219158	0.231	TAP1-r-Plus
FAM27B_100133121	FAM27B	0.00870114	0.085	KIAA1644_85352	KIAA1644	0.00489381	0.165	ITM2A_9452	ITM2A	1.0577e-08	0.262	OVOL2_58495	OVOL2	0.000176564	0.234	TAP1-r-Plus
FAM27C_100132948	FAM27C	4.15737e-08	0.17	KIAA1755_85449	KIAA1755	0.00843521	0.156	ITPKA_3706	ITPKA	8.28166e-06	0.208	OXNAD1_92106	OXNAD1	0.000566843	0.217	TAP1-r-Plus
FAM32A_26017	FAM32A	7.24656e-06	0.141	KIAA1797_54914	FOCAD	0.000847586	0.192	ITPRIPL1_150771	ITPRIPL1	1.04654e-22	0.426	P2RX1_5023	P2RX1	0.0026112	0.193	TAP1-r-Plus
FAM38A_9780	PIEZO1	1.43307e-14	0.235	KIAA1949_170954	PPP1R18	2.68947e-18	0.449	ITPRIP_85450	ITPRIP	7.4051e-05	0.187	P2RX7_5027	P2RX7	1.94686e-08	0.335	TAP1-r-Plus
FAM3A_60343	FAM3A	5.90988e-06	0.142	KIF11_3832	KIF11	3.98685e-05	0.232	JAG1_182	JAG1	0.00728255	0.131	P2RY10_27334	P2RY10	1.32251e-29	0.602	TAP1-r-Plus
FAM3D_131177	FAM3D	0.00676738	0.087	KIF15_56992	KIF15	0.00160586	0.183	JAK1_3716	JAK1	0.000382897	0.169	P2RY12_64805	P2RY12	0.000539093	0.218	TAP1-r-Plus
FAM47C_442444	FAM47C	0.000919628	0.105	KIF18A_81930	KIF18A	0.000155012	0.216	JAK2_3717	JAK2	6.57942e-36	0.524	P2RY13_53829	P2RY13	4.68112e-11	0.384	TAP1-r-Plus
FAM49A_81553	FAM49A	9.28664e-31	0.344	KIF18B_146909	KIF18B	0.000432352	0.202	JAK3_3718	JAK3	1.85068e-26	0.457	P2RY14_9934	P2RY14	1.00218e-06	0.297	TAP1-r-Plus
FAM49B_51571	FAM49B	2.0591e-25	0.313	KIF19_124602	KIF19	3.85654e-06	0.258	JAKMIP1_152789	JAKMIP1	1.21048e-12	0.319	P2RY6_5031	P2RY6	1.70906e-11	0.392	TAP1-r-Plus
FAM50A_9130	FAM50A	8.33587e-08	0.167	KIF20A_10112	KIF20A	0.000472836	0.201	JAZF1_221895	JAZF1	8.98792e-05	0.185	P2RY8_286530	P2RY8	2.52109e-14	0.436	TAP1-r-Plus
FAM53B_9679	FAM53B	0.000143723	0.12	KIF21B_23046	KIF21B	0.000105888	0.22	JKAMP_51528	JKAMP	0.00227288	0.147	P4HB_5034	P4HB	4.58465e-05	0.253	TAP1-r-Plus
FAM54A_113115	MTFR2	1.14352e-33	0.359	KIF23_9493	KIF23	8.26533e-05	0.223	JMJD6_23210	JMJD6	0.000320835	0.171	PACS1_55690	PACS1	0.00556155	0.179	TAP1-r-Plus
FAM57A_79850	FAM57A	2.35629e-05	0.133	KIF24_347240	KIF24	0.0050374	0.164	JOSD1_9929	JOSD1	0.00456072	0.138	PAG1_55824	PAG1	1.46435e-05	0.267	TAP1-r-Plus
FAM58A_92002	FAM58A	1.31046e-27	0.326	KIF2A_3796	KIF2A	0.000181984	0.214	JSRP1_126306	JSRP1	1.62201e-05	0.202	PARM1_25849	PARM1	0.00647945	0.176	TAP1-r-Plus
FAM58B_339521	FAM58BP	1.743e-07	0.163	KIF2C_11004	KIF2C	9.62004e-09	0.312	JUNB_3726	JUNB	0.00213022	0.148	PARP10_84875	PARP10	2.40505e-30	0.608	TAP1-r-Plus
FAM60A_58516	FAM60A	0.000320048	0.114	KIF3A_11127	KIF3A	0.00486372	0.165	KARS_3735	KARS	1.86745e-06	0.222	PARP12_64761	PARP12	3.91211e-39	0.672	TAP1-r-Plus
FAM64A_54478	FAM64A	1.13868e-22	0.295	KIF3C_3797	KIF3C	1.66968e-05	0.242	KAT2B_8850	KAT2B	0.00010051	0.184	PARP14_54625	PARP14	5.67015e-41	0.683	TAP1-r-Plus
FAM65B_9750	FAM65B	1.79528e-30	0.342	KIF4A_24137	KIF4A	1.55628e-05	0.243	KATNA1_11104	KATNA1	0.000716566	0.162	PARP15_165631	PARP15	6.05526e-18	0.484	TAP1-r-Plus
FAM71D_161142	FAM71D	0.00493519	0.09	KIFC1_3833	KIFC1	5.98131e-06	0.253	KBTBD8_84541	KBTBD8	1.60351e-13	0.33	PARP3_10039	PARP3	2.45333e-06	0.287	TAP1-r-Plus
FAM72A_729533	FAM72A	1.43036e-19	0.274	KIFC3_3801	KIFC3	0.000187904	0.213	KCMF1_56888	KCMF1	0.00701888	0.132	PARP6_56965	PARP6	0.000301061	0.227	TAP1-r-Plus
FAM72B_653820	FAM72B	4.98651e-25	0.31	KIR2DL1_3802	KIR2DL1	7.60999e-06	0.251	KCNAB2_8514	KCNAB2	1.51135e-15	0.354	PARP8_79668	PARP8	3.46224e-11	0.386	TAP1-r-Plus
FAM72D_728833	FAM72D	1.29772e-17	0.26	KIR2DL3_3804	KIR2DL3	1.55577e-12	0.374	KCNG1_3755	KCNG1	5.94421e-05	0.189	PARP9_83666	PARP9	4.5336e-40	0.678	TAP1-r-Plus
FAM78A_286336	FAM78A	1.28842e-75	0.52	KIR2DL4_3805	KIR2DL4	1.07395e-30	0.568	KCNH4_23415	KCNH4	1.52023e-05	0.203	PARVB_29780	PARVB	3.17793e-05	0.257	TAP1-r-Plus
FAM78B_149297	FAM78B	0.000408632	0.112	KIR2DS4_3809	KIR2DS4	0.00350494	0.171	KCNJ10_3766	KCNJ10	6.69472e-34	0.511	PARVG_64098	PARVG	1.43373e-16	0.467	TAP1-r-Plus
FAM83A_84985	FAM83A	0.000397309	0.112	KIR3DL1_3811	KIR3DL1	0.000323413	0.206	KCNJ2_3759	KCNJ2	0.00448987	0.138	PATL1_219988	PATL1	0.000346813	0.225	TAP1-r-Plus
FAM83B_222584	FAM83B	1.61285e-08	0.175	KIR3DL2_3812	KIR3DL2	5.52005e-13	0.381	KCNJ5_3762	KCNJ5	0.000199949	0.177	PATL2_197135	PATL2	5.30632e-19	0.497	TAP1-r-Plus
FAM83D_81610	FAM83D	9.88017e-30	0.338	KIR3DX1_90011	KIR3DX1	0.000209529	0.212	KCNK12_56660	KCNK12	4.84266e-07	0.233	PAX6_5080	PAX6	0.00795833	0.172	TAP1-r-Plus
FAM83F_113828	FAM83F	0.00692648	0.087	KLC2_64837	KLC2	1.05405e-09	0.329	KCNK13_56659	KCNK13	1.64647e-21	0.415	PAX9_5083	PAX9	0.00523354	0.18	TAP1-r-Plus
FAM89A_375061	FAM89A	2.44912e-15	0.242	KLF16_83855	KLF16	0.00365907	0.17	KCNK6_9424	KCNK6	3.5086e-05	0.195	PBX3_5090	PBX3	0.00111751	0.207	TAP1-r-Plus
FAM89B_23625	FAM89B	3.49527e-10	0.194	KLF4_9314	KLF4	0.00295387	0.173	KCNMA1_3778	KCNMA1	1.89396e-08	0.258	PCGF5_84333	PCGF5	1.14637e-10	0.377	TAP1-r-Plus
FAM90A1_55138	FAM90A1	2.61089e-05	0.132	KLHDC7B_113730	KLHDC7B	5.77315e-17	0.433	KCNMB1_3779	KCNMB1	4.14253e-08	0.252	PCK2_5106	PCK2	3.46079e-11	0.386	TAP1-r-Plus
FAM92A1_137392	FAM92A1	5.94782e-09	0.18	KLHL18_23276	KLHL18	0.000111266	0.22	KCNN3_3782	KCNN3	2.53663e-06	0.219	PCYT2_5833	PCYT2	3.01801e-05	0.258	TAP1-r-Plus
FAM92B_339145	FAM92B	3.70914e-16	0.248	KLHL29_114818	KLHL29	0.00084806	0.192	KCNN4_3783	KCNN4	5.03133e-06	0.213	PDCD10_11235	PDCD10	0.00102664	0.208	TAP1-r-Plus
FAM96A_84191	FAM96A	3.27698e-09	0.183	KLHL30_377007	KLHL30	0.00762391	0.157	KCP_375616	KCP	6.38751e-07	0.231	PDCD1LG2_80380	PDCD1LG2	3.56121e-34	0.638	TAP1-r-Plus
FAM96B_51647	FAM96B	1.81872e-15	0.243	KLHL6_89857	KLHL6	5.74636e-16	0.421	KCTD12_115207	KCTD12	0.00496178	0.137	PDCD1_5133	PDCD1	1.56861e-27	0.584	TAP1-r-Plus
FAM98A_25940	FAM98A	3.73208e-18	0.264	KLK1_3816	KLK1	0.000250276	0.209	KCTD17_79734	KCTD17	4.84299e-08	0.251	PDE4A_5141	PDE4A	0.00876635	0.17	TAP1-r-Plus
FAM9C_171484	FAM9C	0.00332945	0.094	KLRB1_3820	KLRB1	5.96533e-08	0.297	KCTD5_54442	KCTD5	1.8867e-10	0.289	PDE4B_5142	PDE4B	9.39901e-09	0.341	TAP1-r-Plus
FANCA_2175	FANCA	7.13042e-48	0.424	KLRC1_3821	KLRC1	3.77708e-24	0.51	KDELC1_79070	KDELC1	3.72927e-05	0.194	PDF_64146	PDF	0.00531086	0.18	TAP1-r-Plus
FANCB_2187	FANCB	1.73942e-18	0.266	KLRC2_3822	KLRC2	2.19094e-20	0.472	KDELC2_143888	KDELC2	0.00809787	0.13	PDHA1_5160	PDHA1	7.32082e-07	0.3	TAP1-r-Plus
FANCC_2176	FANCC	3.49592e-07	0.159	KLRC3_3823	KLRC3	1.65922e-22	0.494	KEL_3792	KEL	5.66933e-11	0.296	PDIA3P_171423	PDIA3P1	0.000559085	0.218	TAP1-r-Plus
FANCD2_2177	FANCD2	2.95746e-08	0.172	KLRC4_8302	KLRC4	3.84038e-14	0.397	KHDC1_80759	KHDC1	0.00109046	0.157	PDIA3_2923	PDIA3	0.00017286	0.235	TAP1-r-Plus
FANCE_2178	FANCE	4.14855e-20	0.278	KLRD1_3824	KLRD1	7.77523e-17	0.432	KIAA0040_9674	KIAA0040	5.45879e-07	0.232	PDP1_54704	PDP1	0.000104814	0.242	TAP1-r-Plus
FANCG_2189	FANCG	9.24789e-15	0.237	KLRF1_51348	KLRF1	0.00896968	0.155	KIAA0101_9768	KIAA0101	1.49464e-09	0.275	PDZD11_51248	PDZD11	6.19356e-07	0.302	TAP1-r-Plus
FANCI_55215	FANCI	1.99656e-11	0.206	KLRK1_22914	KLRK1	5.59248e-25	0.518	KIAA0125_9834	KIAA0125	1.93566e-08	0.258	PDZK1IP1_10158	PDZK1IP1	3.13172e-21	0.522	TAP1-r-Plus
FANCL_55120	FANCL	0.000356176	0.113	KNDC1_85442	KNDC1	0.000257252	0.209	KIAA0748_9840	TESPA1	1.8086e-20	0.405	PEA15_8682	PEA15	0.00154112	0.201	TAP1-r-Plus
FAR2_55711	FAR2	0.000137256	0.12	KPNA2_3838	KPNA2	1.20809e-05	0.246	KIAA1033_23325	KIAA1033	0.00035765	0.17	PECAM1_5175	PECAM1	1.40569e-14	0.439	TAP1-r-Plus
FARSA_2193	FARSA	3.13292e-08	0.172	KPNB1_3837	KPNB1	0.00902427	0.154	KIAA1045_23349	KIAA1045	5.6706e-05	0.19	PEF1_553115	PEF1	0.00234201	0.194	TAP1-r-Plus
FARSB_10056	FARSB	5.60129e-05	0.127	KREMEN2_79412	KREMEN2	0.00341803	0.171	KIAA1432_57589	RIC1	3.07366e-08	0.254	PELI3_246330	PELI3	6.79999e-06	0.276	TAP1-r-Plus
FASLG_356	FASLG	1.21229e-121	0.633	KRT15_3866	KRT15	0.00525965	0.164	KIAA1524_57650	KIAA1524	4.08584e-16	0.361	PELO_53918	PELO	2.14929e-05	0.262	TAP1-r-Plus
FAS_355	FAS	3.16818e-46	0.417	KRT17_3872	KRT17	3.64388e-05	0.233	KIAA1539_80256	FAM214B	0.00171969	0.151	PEX16_9409	PEX16	0.000719239	0.214	TAP1-r-Plus
FAT1_2195	FAT1	0.0066825	0.087	KRT19_3880	KRT19	0.00697299	0.159	KIAA1609_57707	TLDC1	0.000332362	0.171	PFDN6_10471	PFDN6	0.00109552	0.207	TAP1-r-Plus
FAT2_2196	FAT2	0.00244292	0.097	KRT36_8689	KRT36	3.00078e-05	0.235	KIAA1755_85449	KIAA1755	0.000194137	0.177	PFKP_5214	PFKP	0.000122709	0.239	TAP1-r-Plus
FATE1_89885	FATE1	8.11093e-12	0.21	KRT38_8687	KRT38	0.0017726	0.182	KIAA1949_170954	PPP1R18	3.09896e-33	0.506	PFN1_5216	PFN1	7.58173e-06	0.274	TAP1-r-Plus
FAU_2197	FAU	1.73817e-05	0.135	KRT39_390792	KRT39	8.38889e-05	0.223	KIF11_3832	KIF11	1.67832e-08	0.259	PGAM1_5223	PGAM1	0.00800742	0.172	TAP1-r-Plus
FBLN2_2199	FBLN2	0.00156836	0.101	KRT4_3851	KRT4	0.000618919	0.197	KIF14_9928	KIF14	1.24599e-06	0.225	PGK1_5230	PGK1	1.64509e-05	0.265	TAP1-r-Plus
FBLN5_10516	FBLN5	0.000520938	0.11	KRT80_144501	KRT80	0.000754794	0.194	KIF15_56992	KIF15	1.15591e-11	0.306	PGLYRP4_57115	PGLYRP4	0.00233592	0.195	TAP1-r-Plus
FBL_2091	FBL	8.98903e-08	0.166	KRTAP1-1_81851	KRTAP1-1	0.00953656	0.153	KIF17_57576	KIF17	3.61083e-05	0.194	PGRMC2_10424	PGRMC2	0.00406991	0.185	TAP1-r-Plus
FBN3_84467	FBN3	6.89648e-07	0.155	KTI12_112970	KTI12	8.22547e-06	0.25	KIF18A_81930	KIF18A	1.55088e-11	0.304	PHF11_51131	PHF11	2.56342e-20	0.512	TAP1-r-Plus
FBXL12_54850	FBXL12	0.000783429	0.107	KY_339855	KY	1.82366e-07	0.287	KIF18B_146909	KIF18B	7.18786e-10	0.28	PHF5A_84844	PHF5A	0.00125195	0.205	TAP1-r-Plus
FBXL6_26233	FBXL6	1.50943e-08	0.175	L1CAM_3897	L1CAM	0.000338792	0.205	KIF20A_10112	KIF20A	3.9478e-08	0.252	PHKG2_5261	PHKG2	0.000661927	0.215	TAP1-r-Plus
FBXO10_26267	FBXO10	1.96027e-16	0.251	LAG3_3902	LAG3	2.00714e-24	0.513	KIF20B_9585	KIF20B	1.05632e-06	0.226	PHLDA2_7262	PHLDA2	8.52923e-06	0.273	TAP1-r-Plus
FBXO18_84893	FBXO18	1.70508e-16	0.251	LAGE3_8270	LAGE3	0.000121362	0.219	KIF23_9493	KIF23	1.34671e-09	0.276	PI3_5266	PI3	0.000325061	0.226	TAP1-r-Plus
FBXO22OS_692224	FBXO22-AS1	1.91431e-06	0.149	LAIR1_3903	LAIR1	9.30894e-25	0.516	KIF24_347240	KIF24	0.000207874	0.176	PI4K2B_55300	PI4K2B	7.82551e-06	0.274	TAP1-r-Plus
FBXO27_126433	FBXO27	0.00395394	0.092	LAIR2_3904	LAIR2	2.69245e-15	0.412	KIF2A_3796	KIF2A	2.98176e-06	0.218	PIGB_9488	PIGB	0.00844036	0.171	TAP1-r-Plus
FBXO31_79791	FBXO31	1.88683e-07	0.162	LAMC2_3918	LAMC2	0.000120577	0.219	KIF2C_11004	KIF2C	1.99358e-11	0.303	PIGO_84720	PIGO	0.0018866	0.198	TAP1-r-Plus
FBXO32_114907	FBXO32	5.71471e-06	0.142	LAMP3_27074	LAMP3	3.22613e-20	0.47	KIF4A_24137	KIF4A	2.75972e-12	0.314	PIGR_5284	PIGR	4.21294e-14	0.432	TAP1-r-Plus
FBXO39_162517	FBXO39	3.59885e-23	0.299	LANCL3_347404	LANCL3	0.000139423	0.217	KIF4B_285643	KIF4B	5.2908e-05	0.19	PIGY_84992	PIGY	0.00237896	0.194	TAP1-r-Plus
FBXO43_286151	FBXO43	0.000837501	0.106	LAP3_51056	LAP3	8.25672e-07	0.273	KIFC1_3833	KIFC1	4.16785e-12	0.312	PIK3AP1_118788	PIK3AP1	2.10247e-15	0.451	TAP1-r-Plus
FBXO45_200933	FBXO45	4.58999e-07	0.157	LAPTM5_7805	LAPTM5	5.36354e-28	0.546	KIR2DL1_3802	KIR2DL1	0.00622622	0.134	PIK3CG_5294	PIK3CG	1.53705e-16	0.466	TAP1-r-Plus
FBXO48_554251	FBXO48	0.0031336	0.095	LASS5_91012	CERS5	0.000708474	0.195	KIR2DL3_3804	KIR2DL3	4.22293e-10	0.284	PIK3IP1_113791	PIK3IP1	4.44415e-06	0.28	TAP1-r-Plus
FBXO5_26271	FBXO5	1.24079e-17	0.26	LAT2_7462	LAT2	4.44933e-12	0.368	KIR2DL4_3805	KIR2DL4	9.29403e-43	0.564	PIK3R3_8503	PIK3R3	1.3559e-05	0.267	TAP1-r-Plus
FBXO6_26270	FBXO6	2.11739e-61	0.475	LAT_27040	LAT	2.68847e-19	0.46	KIR2DS4_3809	KIR2DS4	6.01455e-06	0.211	PIK3R5_23533	PIK3R5	1.15711e-12	0.411	TAP1-r-Plus
FBXW10_10517	FBXW10	1.17119e-21	0.289	LAX1_54900	LAX1	7.18336e-17	0.432	KIR3DL1_3811	KIR3DL1	5.71405e-08	0.25	PIK3R6_146850	PIK3R6	9.11365e-09	0.342	TAP1-r-Plus
FBXW5_54461	FBXW5	5.01313e-14	0.23	LAYN_143903	LAYN	5.78264e-09	0.316	KIR3DL2_3812	KIR3DL2	3.31767e-11	0.3	PILRA_29992	PILRA	1.69359e-11	0.392	TAP1-r-Plus
FCAMR_83953	FCAMR	2.47592e-24	0.306	LBH_81606	LBH	8.5652e-10	0.331	KLF10_7071	KLF10	0.000254357	0.174	PIM2_11040	PIM2	5.84485e-12	0.399	TAP1-r-Plus
FCAR_2204	FCAR	2.09813e-33	0.358	LCE1B_353132	LCE1B	0.00165665	0.183	KLF12_11278	KLF12	0.000256666	0.174	PIM3_415116	PIM3	0.000657657	0.215	TAP1-r-Plus
FCER1G_2207	FCER1G	1.86139e-77	0.526	LCE1C_353133	LCE1C	0.00139329	0.185	KLF16_83855	KLF16	0.00558899	0.135	PION_54103	GSAP	1.26336e-07	0.317	TAP1-r-Plus
FCER2_2208	FCER2	2.22087e-21	0.287	LCK_3932	LCK	4.07719e-27	0.538	KLF17_128209	KLF17	8.87246e-07	0.228	PIP4K2A_5305	PIP4K2A	0.000231241	0.231	TAP1-r-Plus
FCGR1A_2209	FCGR1A	1.24838e-68	0.499	LCMT1_51451	LCMT1	3.36011e-11	0.354	KLF1_10661	KLF1	3.18533e-07	0.236	PIP_5304	PIP	0.00468071	0.182	TAP1-r-Plus
FCGR1B_2210	FCGR1B	2.95156e-67	0.494	LCN2_3934	LCN2	4.21565e-05	0.231	KLF4_9314	KLF4	1.56359e-05	0.202	PIR_8544	PIR	1.36108e-11	0.393	TAP1-r-Plus
FCGR1C_100132417	FCGR1C	3.23126e-57	0.46	LCP1_3936	LCP1	2.36998e-20	0.472	KLF6_1316	KLF6	1.03919e-07	0.245	PISD_23761	PISD	0.00258081	0.193	TAP1-r-Plus
FCGR2A_2212	FCGR2A	1.10146e-28	0.332	LCP2_3937	LCP2	2.48812e-25	0.522	KLHDC7B_113730	KLHDC7B	1.10098e-36	0.529	PITPNB_23760	PITPNB	0.00036373	0.224	TAP1-r-Plus
FCGR2B_2213	FCGR2B	4.48435e-28	0.329	LDHB_3945	LDHB	1.95781e-06	0.265	KLHL2_11275	KLHL2	0.00449377	0.138	PITX1_5307	PITX1	1.09505e-05	0.27	TAP1-r-Plus
FCGR2C_9103	FCGR2C	1.75679e-17	0.259	LEF1_51176	LEF1	6.48293e-06	0.252	KLHL4_56062	KLHL4	7.64734e-05	0.187	PKD1L3_342372	PKD1L3	0.0023746	0.194	TAP1-r-Plus
FCGR3A_2214	FCGR3A	1.00299e-52	0.443	LEMD2_221496	LEMD2	0.00337543	0.171	KLHL5_51088	KLHL5	3.21751e-09	0.27	PKD2L1_9033	PKD2L1	0.000117752	0.24	TAP1-r-Plus
FCGR3B_2215	FCGR3B	7.61398e-19	0.269	LENG9_94059	LENG9	7.47145e-06	0.251	KLHL6_89857	KLHL6	7.21828e-16	0.358	PKHD1L1_93035	PKHD1L1	0.00121845	0.205	TAP1-r-Plus
FCHO1_23149	FCHO1	2.1531e-39	0.387	LEPREL1_55214	P3H2	5.53399e-05	0.228	KLK1_3816	KLK1	0.000997178	0.158	PKIB_5570	PKIB	0.000157685	0.236	TAP1-r-Plus
FCHSD1_89848	FCHSD1	3.38436e-05	0.13	LEPROTL1_23484	LEPROTL1	5.92116e-07	0.276	KLK6_5653	KLK6	0.000408131	0.168	PKM2_5315	PKM	0.00418679	0.184	TAP1-r-Plus
FCHSD2_9873	FCHSD2	0.00138013	0.102	LETM2_137994	LETM2	2.96367e-06	0.26	KLRB1_3820	KLRB1	2.81703e-19	0.394	PKP3_11187	PKP3	0.000522806	0.219	TAP1-r-Plus
FCN1_2219	FCN1	1.52867e-68	0.498	LFNG_3955	LFNG	0.00786322	0.157	KLRC1_3821	KLRC1	2.00071e-39	0.546	PLA2G15_23659	PLA2G15	0.00357064	0.187	TAP1-r-Plus
FCN3_8547	FCN3	2.34009e-24	0.306	LGALS1_3956	LGALS1	0.00127481	0.186	KLRC2_3822	KLRC2	3.55581e-32	0.499	PLA2G16_11145	PLA2G16	0.000459515	0.221	TAP1-r-Plus
FCRL1_115350	FCRL1	2.33902e-33	0.357	LGALS2_3957	LGALS2	6.15184e-10	0.333	KLRC3_3823	KLRC3	9.00824e-36	0.523	PLA2G2D_26279	PLA2G2D	3.91052e-20	0.51	TAP1-r-Plus
FCRL2_79368	FCRL2	9.84432e-50	0.431	LGALS3BP_3959	LGALS3BP	2.87979e-10	0.339	KLRC4_8302	KLRC4	1.46199e-27	0.466	PLA2G4C_8605	PLA2G4C	1.83136e-09	0.355	TAP1-r-Plus
FCRL3_115352	FCRL3	1.5287e-74	0.517	LGALS3_3958	LGALS3	8.61891e-08	0.293	KLRD1_3824	KLRD1	5.90302e-60	0.646	PLAA_9373	PLAA	0.00554976	0.179	TAP1-r-Plus
FCRL4_83417	FCRL4	5.91926e-29	0.334	LGALS9C_654346	LGALS9C	3.34558e-06	0.259	KLRF1_51348	KLRF1	6.34603e-05	0.189	PLAC8_51316	PLAC8	8.46568e-11	0.38	TAP1-r-Plus
FCRL5_83416	FCRL5	1.28045e-58	0.465	LGALS9_3965	LGALS9	1.05271e-29	0.56	KLRG1_10219	KLRG1	4.723e-08	0.251	PLAUR_5329	PLAUR	3.91075e-08	0.328	TAP1-r-Plus
FCRL6_343413	FCRL6	1.03577e-55	0.454	LGI2_55203	LGI2	0.000818309	0.193	KLRK1_22914	KLRK1	2.794e-50	0.603	PLAU_5328	PLAU	0.000258799	0.229	TAP1-r-Plus
FCRLA_84824	FCRLA	7.53097e-50	0.432	LGMN_5641	LGMN	1.78712e-11	0.358	KMO_8564	KMO	7.02556e-20	0.4	PLCB2_5330	PLCB2	1.27654e-10	0.377	TAP1-r-Plus
FDPS_2224	FDPS	4.18421e-18	0.263	LHFPL2_10184	LHFPL2	2.18778e-07	0.285	KNTC1_9735	KNTC1	3.31413e-06	0.217	PLD4_122618	PLD4	4.09513e-09	0.349	TAP1-r-Plus
FDX1_2230	FDX1	7.47254e-15	0.238	LHX1_3975	LHX1	0.00420018	0.168	KPNA2_3838	KPNA2	8.77921e-11	0.294	PLEK2_26499	PLEK2	7.01457e-15	0.444	TAP1-r-Plus
FEN1_2237	FEN1	5.37511e-27	0.322	LHX2_9355	LHX2	0.00943445	0.154	KPNA4_3840	KPNA4	1.04254e-11	0.307	PLEKHB2_55041	PLEKHB2	0.00556902	0.179	TAP1-r-Plus
FERMT1_55612	FERMT1	6.07695e-12	0.211	LHX8_431707	LHX8	0.00409759	0.168	KREMEN2_79412	KREMEN2	0.000602573	0.164	PLEKHF1_79156	PLEKHF1	3.28537e-10	0.369	TAP1-r-Plus
FERMT3_83706	FERMT3	8.74494e-97	0.577	LIF_3976	LIF	1.03808e-06	0.271	KRT14_3861	KRT14	0.000178245	0.178	PLEKHF2_79666	PLEKHF2	2.58926e-07	0.31	TAP1-r-Plus
FES_2242	FES	5.86703e-11	0.202	LILRA1_11024	LILRA1	7.81884e-06	0.25	KRT16_3868	KRT16	5.75232e-07	0.231	PLEKHG7_440107	PLEKHG7	0.000823472	0.212	TAP1-r-Plus
FETUB_26998	FETUB	2.52845e-05	0.132	LILRA2_11027	LILRA2	1.21438e-08	0.31	KRT17_3872	KRT17	0.00266781	0.145	PLEKHN1_84069	PLEKHN1	0.00122091	0.205	TAP1-r-Plus
FFAR3_2865	FFAR3	5.6335e-13	0.221	LILRA3_11026	LILRA3	2.26327e-07	0.285	KRT19_3880	KRT19	0.000957527	0.158	PLEKHO2_80301	PLEKHO2	6.13404e-11	0.382	TAP1-r-Plus
FGA_2243	FGA	0.00217777	0.098	LILRA4_23547	LILRA4	6.10039e-06	0.253	KRT36_8689	KRT36	0.000137652	0.181	PLEK_5341	PLEK	2.28852e-25	0.564	TAP1-r-Plus
FGD2_221472	FGD2	2.21777e-88	0.556	LILRA5_353514	LILRA5	6.3609e-13	0.38	KRT39_390792	KRT39	6.56311e-06	0.21	PLK3_1263	PLK3	0.00205804	0.197	TAP1-r-Plus
FGF11_2256	FGF11	1.11689e-12	0.218	LILRA6_79168	LILRA6	6.34391e-15	0.407	KRT6A_3853	KRT6A	2.25576e-07	0.239	PLRG1_5356	PLRG1	0.00214683	0.196	TAP1-r-Plus
FGF21_26291	FGF21	7.08415e-10	0.19	LILRB1_10859	LILRB1	1.34589e-25	0.524	KRT6B_3854	KRT6B	8.38455e-08	0.247	PLSCR1_5359	PLSCR1	2.36872e-36	0.653	TAP1-r-Plus
FGFBP1_9982	FGFBP1	7.31285e-21	0.283	LILRB2_10288	LILRB2	4.56471e-24	0.509	KRT6C_286887	KRT6C	3.77108e-08	0.253	PMAIP1_5366	PMAIP1	4.44906e-14	0.432	TAP1-r-Plus
FGFBP2_83888	FGFBP2	9.09953e-14	0.228	LILRB3_11025	LILRB3	2.16562e-17	0.438	KRT80_144501	KRT80	0.000204113	0.176	PML_5371	PML	8.28955e-15	0.443	TAP1-r-Plus
FGFBP3_143282	FGFBP3	0.00680184	0.087	LILRB4_11006	LILRB4	1.34018e-25	0.524	KRT81_3887	KRT81	0.00864579	0.129	PMM1_5372	PMM1	5.73178e-05	0.25	TAP1-r-Plus
FGG_2266	FGG	0.00592299	0.088	LILRP2_79166	LILRP2	1.35894e-07	0.289	KRT86_3892	KRT86	3.77065e-11	0.299	PNPLA4_8228	PNPLA4	0.00485153	0.181	TAP1-r-Plus
FGL2_10875	FGL2	4.05752e-44	0.408	LIMA1_51474	LIMA1	0.00462293	0.166	KYNU_8942	KYNU	1.37587e-15	0.355	PNPO_55163	PNPO	5.60803e-05	0.25	TAP1-r-Plus
FGR_2268	FGR	1.9664e-55	0.453	LIMCH1_22998	LIMCH1	0.000855563	0.192	L1CAM_3897	L1CAM	2.94786e-23	0.43	POLA2_23649	POLA2	0.000839844	0.211	TAP1-r-Plus
FHL3_2275	FHL3	1.7655e-07	0.162	LIMD2_80774	LIMD2	1.76487e-09	0.325	L3MBTL3_84456	L3MBTL3	0.00130228	0.155	POLD4_57804	POLD4	2.36001e-07	0.311	TAP1-r-Plus
FHOD1_29109	FHOD1	0.00274796	0.096	LIMK1_3984	LIMK1	7.84174e-15	0.406	LACE1_246269	LACE1	0.00254894	0.146	POLE3_54107	POLE3	0.00540716	0.179	TAP1-r-Plus
FH_2271	FH	2.32095e-06	0.148	LIMK2_3985	LIMK2	2.14659e-11	0.357	LACTB_114294	LACTB	3.72592e-29	0.478	POLR2K_5440	POLR2K	0.000176714	0.234	TAP1-r-Plus
FIBP_9158	FIBP	0.000383954	0.113	LIPH_200879	LIPH	0.00282159	0.174	LAG3_3902	LAG3	5.43055e-54	0.621	POP4_10775	POP4	0.00489197	0.181	TAP1-r-Plus
FIGNL1_63979	FIGNL1	0.00670573	0.087	LITAF_9516	LITAF	5.58551e-06	0.254	LAIR1_3903	LAIR1	3.9369e-25	0.446	POP7_10248	POP7	0.00942014	0.169	TAP1-r-Plus
FIGN_55137	FIGN	0.00072924	0.107	LLPH_84298	LLPH	0.00585448	0.162	LAIR2_3904	LAIR2	8.79937e-11	0.294	POU2AF1_5450	POU2AF1	3.35068e-09	0.35	TAP1-r-Plus
FJX1_24147	FJX1	0.00100056	0.105	LMNB1_4001	LMNB1	0.000738499	0.194	LAMA1_284217	LAMA1	0.00716658	0.132	POU2F3_25833	POU2F3	1.67339e-08	0.336	TAP1-r-Plus
FKBP11_51303	FKBP11	9.45322e-35	0.365	LMNB2_84823	LMNB2	3.46108e-05	0.234	LAMB1_3912	LAMB1	0.00267186	0.145	POU5F1_5460	POU5F1	0.00860506	0.17	TAP1-r-Plus
FKBP15_23307	FKBP15	2.37134e-10	0.195	LMO4_8543	LMO4	0.000182194	0.214	LAMB3_3914	LAMB3	2.12158e-05	0.2	PPA1_5464	PPA1	4.15338e-06	0.281	TAP1-r-Plus
FKBP1A_2280	FKBP1A	4.64677e-15	0.239	LMTK3_114783	LMTK3	1.18743e-06	0.269	LAMC2_3918	LAMC2	2.22033e-11	0.302	PPAPDC1A_196051	PPAPDC1A	0.00445386	0.183	TAP1-r-Plus
FKBP2_2286	FKBP2	0.00184813	0.099	LOC100124692_100124692	MGAM2	2.53744e-05	0.237	LAMP2_3920	LAMP2	0.00718976	0.132	PPARG_5468	PPARG	4.11221e-06	0.281	TAP1-r-Plus
FKBP5_2289	FKBP5	8.15455e-16	0.246	LOC100129066_100129066	UNQ6494	0.000215018	0.211	LAP3_51056	LAP3	1.29188e-63	0.661	PPCDC_60490	PPCDC	0.00189195	0.198	TAP1-r-Plus
[truncated: 4,061 more rows]
