# Supplementary material for: Transporter associated with antigen processing 1 (TAP1) expression and prognostic analysis in breast, lung, liver, and ovarian cancer
Source: J Mol Med (Berl). 2021 May 28;99(9):1293–309. doi: 10.1007/s00109-021-02088-w (PMC8367907; doi:10.1007/s00109-021-02088-w)
Supplement: Supplementary file 4 — (XLSX 11 kb) [file 109_2021_2088_MOESM4_ESM.xlsx]

## Sheet: Supplementary TABLE 4
		Common positively co-expressed genes
		RAK1 STYK1 MMP7 KBTBD8 SOD2 MAX CXCL13 CMPK2 FOXP3 CST7 SELL SIRT6 CCL19 CD38 GYPC TPM3 RARRES3 SAMSN1 IL24 NME8 CD53 DCUN1D5 ARHGAP15 GNB4 LILRA6 IL18BP GFI1 HK3 XCR1 BTK TFEC KLHL6 GTSF1 PITX1 VRK2 EHBP1L1 PTCRA CXCR2P1 HLA-DOA JAK2 SIRPG HERC6 CASP1 XAF1 SECTM1 B2M C5orf56 GLIPR2 FAM49A NCF1 NEURL3 CMKLR1 KLRC4 FOLR2 PSMB8 HN1 APOL1 SOCS3 DNASE1L1 MBD2 CRLF3 PSMA5 AMPD3 ABI3 FPR1 FMNL1 GNLY LG…
